# Supplementary material for: Target Score—A Proteomics Data Selection Tool Applied to Esophageal Cancer Identifies GLUT1-Sialyl Tn Glycoforms as Biomarkers of Cancer Aggressiveness
Source: Int J Mol Sci. 2021 Feb 7;22(4):1664. doi: 10.3390/ijms22041664 (PMC7915893; doi:10.3390/ijms22041664)
Supplement: Supplementary file 1 [file ijms-22-01664-s001.zip]

Archive with 2 entries (2 files):
- Supplementary-data-revised_2021.xlsx
- Supplementary-Information_2021.docx
