# Supplementary material for: Target Score—A Proteomics Data Selection Tool Applied to Esophageal Cancer Identifies GLUT1-Sialyl Tn Glycoforms as Biomarkers of Cancer Aggressiveness
Source: Int J Mol Sci. 2021 Feb 7;22(4):1664. doi: 10.3390/ijms22041664 (PMC7915893; doi:10.3390/ijms22041664)
Supplement: Supplementary file 1 [file ijms-22-01664-s001.zip › Supplementary-data-revised_2021.xlsx]

## Sheet: Table S1. RPS proteins
Protein FDR Confidence: Combined	Accession	Description	Exp. q-value: Combined	Sum PEP Score	Coverage [%]	# Peptides	# PSMs	# Unique Peptides	# AAs	MW [kDa]	calc. pI	Score Sequest HT: Sequest HT	# Peptides (by Search Engine): Sequest HT	# Protein Groups
High	P21333	Filamin-A OS=Homo sapiens OX=9606 GN=FLNA PE=1 SV=4	0	1079.55	58	117	833	107	2647	280.6	6.06	2820.56	117	1
High	Q15149	Plectin OS=Homo sapiens OX=9606 GN=PLEC PE=1 SV=3	0	808.374	37	142	278	136	4684	531.5	5.96	973.89	142	1
High	P12111	Collagen alpha-3(VI) chain OS=Homo sapiens OX=9606 GN=COL6A3 PE=1 SV=5	0	649.506	36	95	410	95	3177	343.5	6.68	1465.74	95	1
High	Q9Y490	Talin-1 OS=Homo sapiens OX=9606 GN=TLN1 PE=1 SV=3	0	575.938	42	69	210	65	2541	269.6	6.07	809.71	69	1
High	P35579	Myosin-9 OS=Homo sapiens OX=9606 GN=MYH9 PE=1 SV=4	0	528.835	45	79	226	72	1960	226.4	5.6	847.94	79	1
High	Q14315	Filamin-C OS=Homo sapiens OX=9606 GN=FLNC PE=1 SV=3	0	463.958	35	69	195	58	2725	290.8	5.97	685.4	69	1
High	P98160	Basement membrane-specific heparan sulfate proteoglycan core protein OS=Homo sapiens OX=9606 GN=HSPG2 PE=1 SV=4	0	462.393	22	67	150	67	4391	468.5	6.51	561	67	1
High	Q09666	Neuroblast differentiation-associated protein AHNAK OS=Homo sapiens OX=9606 GN=AHNAK PE=1 SV=2	0	459.536	30	75	135	75	5890	628.7	6.15	424.63	75	1
High	O15061	Synemin OS=Homo sapiens OX=9606 GN=SYNM PE=1 SV=2	0	441.18	52	67	205	67	1565	172.7	5.16	736.21	67	1
High	P60709	Actin, cytoplasmic 1 OS=Homo sapiens OX=9606 GN=ACTB PE=1 SV=1	0	429.83	91	33	881	33	375	41.7	5.48	2347	33	1
High	P17661	Desmin OS=Homo sapiens OX=9606 GN=DES PE=1 SV=3	0	376.088	82	46	771	43	470	53.5	5.27	2405.97	46	1
High	P02751	Fibronectin OS=Homo sapiens OX=9606 GN=FN1 PE=1 SV=5	0	359.802	27	45	196	45	2477	272.2	5.5	668.72	45	1
High	P18206	Vinculin OS=Homo sapiens OX=9606 GN=VCL PE=1 SV=4	0	349.768	57	50	177	50	1134	123.7	5.66	661.96	50	1
High	P12814	Alpha-actinin-1 OS=Homo sapiens OX=9606 GN=ACTN1 PE=1 SV=2	0	329.802	59	41	195	32	892	103	5.41	644.34	41	1
High	P01024	Complement C3 OS=Homo sapiens OX=9606 GN=C3 PE=1 SV=2	0	322.931	41	46	191	46	1663	187	6.4	589.5	46	1
High	P13647	Keratin, type II cytoskeletal 5 OS=Homo sapiens OX=9606 GN=KRT5 PE=1 SV=3	0	314.749	66	51	577	41	590	62.3	7.74	1310.61	51	1
High	P46940	Ras GTPase-activating-like protein IQGAP1 OS=Homo sapiens OX=9606 GN=IQGAP1 PE=1 SV=1	0	307.457	41	47	82	45	1657	189.1	6.48	335.23	47	1
High	Q00610	Clathrin heavy chain 1 OS=Homo sapiens OX=9606 GN=CLTC PE=1 SV=5	0	297.855	37	43	104	43	1675	191.5	5.69	383.79	43	1
High	P08670	Vimentin OS=Homo sapiens OX=9606 GN=VIM PE=1 SV=4	0	279.872	77	40	436	36	466	53.6	5.12	1164.9	40	1
High	P15924	Desmoplakin OS=Homo sapiens OX=9606 GN=DSP PE=1 SV=3	0	267.898	23	52	89	52	2871	331.6	6.81	312.02	52	1
High	P58107	Epiplakin OS=Homo sapiens OX=9606 GN=EPPK1 PE=1 SV=3	0	261.036	35	38	91	33	5088	555.3	5.62	326.6	38	1
High	P06576	ATP synthase subunit beta, mitochondrial OS=Homo sapiens OX=9606 GN=ATP5F1B PE=1 SV=3	0	225.172	67	20	110	20	529	56.5	5.4	428.51	20	1
High	P08727	Keratin, type I cytoskeletal 19 OS=Homo sapiens OX=9606 GN=KRT19 PE=1 SV=4	0	222.98	75	35	221	33	400	44.1	5.14	634.02	35	1
High	O75369	Filamin-B OS=Homo sapiens OX=9606 GN=FLNB PE=1 SV=2	0	213.467	21	39	80	29	2602	278	5.73	249.87	39	1
High	P13645	Keratin, type I cytoskeletal 10 OS=Homo sapiens OX=9606 GN=KRT10 PE=1 SV=6	0	204.537	50	27	123	25	584	58.8	5.21	387.57	27	1
High	P14923	Junction plakoglobin OS=Homo sapiens OX=9606 GN=JUP PE=1 SV=3	0	200.713	46	25	61	22	745	81.7	6.14	229.76	25	1
High	P12109	Collagen alpha-1(VI) chain OS=Homo sapiens OX=9606 GN=COL6A1 PE=1 SV=3	0	199.298	30	24	104	24	1028	108.5	5.43	381.18	24	1
High	P0C0L4	Complement C4-A OS=Homo sapiens OX=9606 GN=C4A PE=1 SV=2	0	196.942	23	26	49	3	1744	192.7	7.08	194.27	26	1
High	P08238	Heat shock protein HSP 90-beta OS=Homo sapiens OX=9606 GN=HSP90AB1 PE=1 SV=4	0	196.172	51	27	88	16	724	83.2	5.03	307.65	27	1
High	P0C0L5	Complement C4-B OS=Homo sapiens OX=9606 GN=C4B PE=1 SV=2	0	194.866	24	26	56	3	1744	192.6	7.27	218.86	26	1
High	P13639	Elongation factor 2 OS=Homo sapiens OX=9606 GN=EEF2 PE=1 SV=4	0	194.715	50	33	82	33	858	95.3	6.83	258.78	33	1
High	P04406	Glyceraldehyde-3-phosphate dehydrogenase OS=Homo sapiens OX=9606 GN=GAPDH PE=1 SV=3	0	181.913	53	14	274	14	335	36	8.46	711.14	14	1
High	P04114	Apolipoprotein B-100 OS=Homo sapiens OX=9606 GN=APOB PE=1 SV=2	0	172.937	11	35	49	35	4563	515.3	7.05	158.83	35	1
High	P49327	Fatty acid synthase OS=Homo sapiens OX=9606 GN=FASN PE=1 SV=3	0	170.786	18	28	36	28	2511	273.3	6.44	134.4	28	1
High	P12110	Collagen alpha-2(VI) chain OS=Homo sapiens OX=9606 GN=COL6A2 PE=1 SV=4	0	168.805	26	21	159	21	1019	108.5	6.21	557.01	21	1
High	P35908	Keratin, type II cytoskeletal 2 epidermal OS=Homo sapiens OX=9606 GN=KRT2 PE=1 SV=2	0	158.123	55	32	262	23	639	65.4	8	567.41	32	1
High	P11142	Heat shock cognate 71 kDa protein OS=Homo sapiens OX=9606 GN=HSPA8 PE=1 SV=1	0	156.208	43	21	112	14	646	70.9	5.52	397.08	21	1
High	Q01082	Spectrin beta chain, non-erythrocytic 1 OS=Homo sapiens OX=9606 GN=SPTBN1 PE=1 SV=2	0	153.035	17	27	35	27	2364	274.4	5.57	123.2	27	1
High	P11021	Endoplasmic reticulum chaperone BiP OS=Homo sapiens OX=9606 GN=HSPA5 PE=1 SV=2	0	150.329	39	22	87	20	654	72.3	5.16	315.78	22	1
High	P09493	Tropomyosin alpha-1 chain OS=Homo sapiens OX=9606 GN=TPM1 PE=1 SV=2	0	149.989	54	24	158	24	284	32.7	4.74	513.84	24	1
High	P07900	Heat shock protein HSP 90-alpha OS=Homo sapiens OX=9606 GN=HSP90AA1 PE=1 SV=5	0	149.378	48	27	80	17	732	84.6	5.02	259.06	27	1
High	P43490	Nicotinamide phosphoribosyltransferase OS=Homo sapiens OX=9606 GN=NAMPT PE=1 SV=1	0	148.566	62	22	68	22	491	55.5	7.15	249.51	22	1
High	P06733	Alpha-enolase OS=Homo sapiens OX=9606 GN=ENO1 PE=1 SV=2	0	148.215	56	21	488	19	434	47.1	7.39	1512.95	21	1
High	P04264	Keratin, type II cytoskeletal 1 OS=Homo sapiens OX=9606 GN=KRT1 PE=1 SV=6	0	145.581	45	31	115	24	644	66	8.12	340.22	31	1
High	P0DMV9	Heat shock 70 kDa protein 1B OS=Homo sapiens OX=9606 GN=HSPA1B PE=1 SV=1	0	143.646	43	19	86	16	641	70	5.66	308.15	19	1
High	P02787	Serotransferrin OS=Homo sapiens OX=9606 GN=TF PE=1 SV=3	0	141.062	37	21	56	21	698	77	7.12	199.68	21	1
High	P35580	Myosin-10 OS=Homo sapiens OX=9606 GN=MYH10 PE=1 SV=3	0	140.8	15	24	109	17	1976	228.9	5.54	340.6	24	1
High	P25705	ATP synthase subunit alpha, mitochondrial OS=Homo sapiens OX=9606 GN=ATP5F1A PE=1 SV=1	0	140.675	43	21	84	21	553	59.7	9.13	302.77	21	1
High	P10809	60 kDa heat shock protein, mitochondrial OS=Homo sapiens OX=9606 GN=HSPD1 PE=1 SV=2	0	139.682	42	19	75	19	573	61	5.87	264.37	19	1
High	Q07065	Cytoskeleton-associated protein 4 OS=Homo sapiens OX=9606 GN=CKAP4 PE=1 SV=2	0	139.656	41	20	39	20	602	66	5.92	159.64	20	1
High	Q15124	Phosphoglucomutase-like protein 5 OS=Homo sapiens OX=9606 GN=PGM5 PE=1 SV=2	0	139.306	44	23	59	23	567	62.2	7.21	220.07	23	1
High	P02671	Fibrinogen alpha chain OS=Homo sapiens OX=9606 GN=FGA PE=1 SV=2	0	132.873	29	19	108	19	866	94.9	6.01	353.93	19	1
High	P26038	Moesin OS=Homo sapiens OX=9606 GN=MSN PE=1 SV=3	0	132.431	40	26	84	17	577	67.8	6.4	246.59	26	1
High	P07355	Annexin A2 OS=Homo sapiens OX=9606 GN=ANXA2 PE=1 SV=2	0	132.378	60	23	63	23	339	38.6	7.75	221.13	23	1
High	P14625	Endoplasmin OS=Homo sapiens OX=9606 GN=HSP90B1 PE=1 SV=1	0	132.133	33	21	115	20	803	92.4	4.84	282.6	21	1
High	Q9NZN4	EH domain-containing protein 2 OS=Homo sapiens OX=9606 GN=EHD2 PE=1 SV=2	0	128.088	40	19	46	18	543	61.1	6.46	185.59	19	1
High	P06396	Gelsolin OS=Homo sapiens OX=9606 GN=GSN PE=1 SV=1	0	125.007	28	15	66	15	782	85.6	6.28	258.62	15	1
High	Q16555	Dihydropyrimidinase-related protein 2 OS=Homo sapiens OX=9606 GN=DPYSL2 PE=1 SV=1	0	122.197	45	17	42	17	572	62.3	6.38	153.46	17	1
High	P04083	Annexin A1 OS=Homo sapiens OX=9606 GN=ANXA1 PE=1 SV=2	0	117.688	57	17	61	17	346	38.7	7.02	240.28	17	1
High	P27824	Calnexin OS=Homo sapiens OX=9606 GN=CANX PE=1 SV=2	0	117.671	30	16	67	16	592	67.5	4.6	232.76	16	1
High	P14543	Nidogen-1 OS=Homo sapiens OX=9606 GN=NID1 PE=1 SV=3	0	116.345	18	18	39	17	1247	136.3	5.29	154.63	18	1
High	P02675	Fibrinogen beta chain OS=Homo sapiens OX=9606 GN=FGB PE=1 SV=2	0	113.796	37	16	65	16	491	55.9	8.27	231.94	16	1
High	Q15746	Myosin light chain kinase, smooth muscle OS=Homo sapiens OX=9606 GN=MYLK PE=1 SV=4	0	112.363	12	20	86	20	1914	210.6	6.15	218	20	1
High	P02679	Fibrinogen gamma chain OS=Homo sapiens OX=9606 GN=FGG PE=1 SV=3	0	108.31	40	14	66	14	453	51.5	5.62	242.22	14	1
High	Q15582	Transforming growth factor-beta-induced protein ig-h3 OS=Homo sapiens OX=9606 GN=TGFBI PE=1 SV=1	0	108.153	34	17	75	17	683	74.6	7.71	196.54	17	1
High	Q9BX66	Sorbin and SH3 domain-containing protein 1 OS=Homo sapiens OX=9606 GN=SORBS1 PE=1 SV=3	0	104.762	17	17	33	17	1292	142.4	6.84	109.21	17	1
High	P01857	Immunoglobulin heavy constant gamma 1 OS=Homo sapiens OX=9606 GN=IGHG1 PE=1 SV=1	0	104.515	47	12	138	5	330	36.1	8.19	478.52	12	1
High	P20591	Interferon-induced GTP-binding protein Mx1 OS=Homo sapiens OX=9606 GN=MX1 PE=1 SV=4	0	102.189	33	16	35	14	662	75.5	5.83	123.04	16	1
High	P02647	Apolipoprotein A-I OS=Homo sapiens OX=9606 GN=APOA1 PE=1 SV=1	0	100.54	60	16	48	16	267	30.8	5.76	174.7	16	1
High	P05787	Keratin, type II cytoskeletal 8 OS=Homo sapiens OX=9606 GN=KRT8 PE=1 SV=7	0	99.977	45	23	84	15	483	53.7	5.59	190.29	23	1
High	Q01518	Adenylyl cyclase-associated protein 1 OS=Homo sapiens OX=9606 GN=CAP1 PE=1 SV=5	0	99.089	39	13	42	12	475	51.9	8.06	143.96	13	1
High	P13796	Plastin-2 OS=Homo sapiens OX=9606 GN=LCP1 PE=1 SV=6	0	98.724	35	16	42	13	627	70.2	5.43	143.28	16	1
High	Q05682	Caldesmon OS=Homo sapiens OX=9606 GN=CALD1 PE=1 SV=3	0	97.891	32	20	54	20	793	93.2	5.66	148.48	20	1
High	P27797	Calreticulin OS=Homo sapiens OX=9606 GN=CALR PE=1 SV=1	0	94.363	42	11	42	11	417	48.1	4.44	135.73	11	1
High	Q93052	Lipoma-preferred partner OS=Homo sapiens OX=9606 GN=LPP PE=1 SV=1	0	92.987	32	12	34	12	612	65.7	7.37	136.42	12	1
High	O00159	Unconventional myosin-Ic OS=Homo sapiens OX=9606 GN=MYO1C PE=1 SV=4	0	92.766	25	20	32	20	1063	121.6	9.41	90.12	20	1
High	Q16853	Membrane primary amine oxidase OS=Homo sapiens OX=9606 GN=AOC3 PE=1 SV=3	0	92.25	25	13	81	13	763	84.6	6.52	180.89	13	1
High	P00450	Ceruloplasmin OS=Homo sapiens OX=9606 GN=CP PE=1 SV=1	0	92.202	20	13	29	13	1065	122.1	5.72	104.22	13	1
High	Q96AC1	Fermitin family homolog 2 OS=Homo sapiens OX=9606 GN=FERMT2 PE=1 SV=1	0	89.184	33	16	23	15	680	77.8	6.7	85.53	16	1
High	P06744	Glucose-6-phosphate isomerase OS=Homo sapiens OX=9606 GN=GPI PE=1 SV=4	0	88.68	30	14	60	14	558	63.1	8.32	196.24	14	1
High	O75083	WD repeat-containing protein 1 OS=Homo sapiens OX=9606 GN=WDR1 PE=1 SV=4	0	88.417	27	12	25	12	606	66.2	6.65	100.95	12	1
High	P04792	Heat shock protein beta-1 OS=Homo sapiens OX=9606 GN=HSPB1 PE=1 SV=2	0	88.324	72	14	74	14	205	22.8	6.4	269.1	14	1
High	P13010	X-ray repair cross-complementing protein 5 OS=Homo sapiens OX=9606 GN=XRCC5 PE=1 SV=3	0	86.479	33	15	32	15	732	82.7	5.81	116.67	15	1
High	P09211	Glutathione S-transferase P OS=Homo sapiens OX=9606 GN=GSTP1 PE=1 SV=2	0	82.778	48	9	66	9	210	23.3	5.64	248.72	9	1
High	P07237	Protein disulfide-isomerase OS=Homo sapiens OX=9606 GN=P4HB PE=1 SV=3	0	82.657	43	17	38	17	508	57.1	4.87	120.76	17	1
High	Q99623	Prohibitin-2 OS=Homo sapiens OX=9606 GN=PHB2 PE=1 SV=2	0	82.437	46	12	27	12	299	33.3	9.83	93.85	12	1
High	P11532	Dystrophin OS=Homo sapiens OX=9606 GN=DMD PE=1 SV=3	0	82.393	6	12	18	12	3685	426.5	5.88	69.58	12	1
High	Q99714	3-hydroxyacyl-CoA dehydrogenase type-2 OS=Homo sapiens OX=9606 GN=HSD17B10 PE=1 SV=3	0	82.082	61	10	24	10	261	26.9	7.78	91.99	10	1
High	P16615	Sarcoplasmic/endoplasmic reticulum calcium ATPase 2 OS=Homo sapiens OX=9606 GN=ATP2A2 PE=1 SV=1	0	81.323	18	12	24	12	1042	114.7	5.34	93.9	12	1
High	Q00341	Vigilin OS=Homo sapiens OX=9606 GN=HDLBP PE=1 SV=2	0	80.717	15	13	18	13	1268	141.4	6.87	62.61	13	1
High	Q9Y6C2	EMILIN-1 OS=Homo sapiens OX=9606 GN=EMILIN1 PE=1 SV=3	0	80.48	16	13	26	13	1016	106.6	5.17	89.14	13	1
High	P35609	Alpha-actinin-2 OS=Homo sapiens OX=9606 GN=ACTN2 PE=1 SV=1	0	80.077	13	10	87	1	894	103.8	5.45	250.13	10	1
High	P08758	Annexin A5 OS=Homo sapiens OX=9606 GN=ANXA5 PE=1 SV=2	0	79.443	54	15	56	14	320	35.9	5.05	166.1	15	1
High	Q16658	Fascin OS=Homo sapiens OX=9606 GN=FSCN1 PE=1 SV=3	0	78.683	35	14	34	14	493	54.5	7.24	94.57	14	1
High	P08865	40S ribosomal protein SA OS=Homo sapiens OX=9606 GN=RPSA PE=1 SV=4	0	78.381	46	9	25	9	295	32.8	4.87	103.81	9	1
High	P35222	Catenin beta-1 OS=Homo sapiens OX=9606 GN=CTNNB1 PE=1 SV=1	0	78.044	19	9	14	6	781	85.4	5.86	54.3	9	1
High	P09525	Annexin A4 OS=Homo sapiens OX=9606 GN=ANXA4 PE=1 SV=4	0	76.937	61	16	29	15	319	35.9	6.13	95.83	16	1
High	P54652	Heat shock-related 70 kDa protein 2 OS=Homo sapiens OX=9606 GN=HSPA2 PE=1 SV=1	0	76.466	28	14	64	7	639	70	5.74	220.27	14	1
High	P15311	Ezrin OS=Homo sapiens OX=9606 GN=EZR PE=1 SV=4	0	76.033	25	15	57	7	586	69.4	6.27	155.64	15	1
High	P01834	Immunoglobulin kappa constant OS=Homo sapiens OX=9606 GN=IGKC PE=1 SV=2	0	75.148	80	6	183	6	107	11.8	6.52	643.64	6	1
High	P01871	Immunoglobulin heavy constant mu OS=Homo sapiens OX=9606 GN=IGHM PE=1 SV=4	0	75.134	33	11	44	11	453	49.4	6.77	112.9	11	1
High	Q8WX93	Palladin OS=Homo sapiens OX=9606 GN=PALLD PE=1 SV=3	0	73.716	13	16	35	16	1383	150.5	7.09	100.75	16	1
High	P21980	Protein-glutamine gamma-glutamyltransferase 2 OS=Homo sapiens OX=9606 GN=TGM2 PE=1 SV=2	0	73.379	26	14	24	14	687	77.3	5.22	74.25	14	1
High	P68104	Elongation factor 1-alpha 1 OS=Homo sapiens OX=9606 GN=EEF1A1 PE=1 SV=1	0	73.277	31	11	61	11	462	50.1	9.01	198.24	11	1
High	P06702	Protein S100-A9 OS=Homo sapiens OX=9606 GN=S100A9 PE=1 SV=1	0	73.083	62	7	178	7	114	13.2	6.13	502.68	7	1
High	Q14112	Nidogen-2 OS=Homo sapiens OX=9606 GN=NID2 PE=1 SV=3	0	72.397	12	13	22	12	1375	151.2	5.29	81.03	13	1
High	Q9BSJ8	Extended synaptotagmin-1 OS=Homo sapiens OX=9606 GN=ESYT1 PE=1 SV=1	0	70.82	18	12	26	12	1104	122.8	5.83	88.02	12	1
High	P01860	Immunoglobulin heavy constant gamma 3 OS=Homo sapiens OX=9606 GN=IGHG3 PE=1 SV=2	0	70.592	31	10	93	2	377	41.3	7.9	275.58	10	1
High	P31939	Bifunctional purine biosynthesis protein ATIC OS=Homo sapiens OX=9606 GN=ATIC PE=1 SV=3	0	69.469	31	13	17	13	592	64.6	6.71	57.25	13	1
High	P38606	V-type proton ATPase catalytic subunit A OS=Homo sapiens OX=9606 GN=ATP6V1A PE=1 SV=2	0	69.026	22	11	15	11	617	68.3	5.52	58.66	11	1
High	P23396	40S ribosomal protein S3 OS=Homo sapiens OX=9606 GN=RPS3 PE=1 SV=2	0	68.27	49	11	29	11	243	26.7	9.66	105.21	11	1
High	P14550	Aldo-keto reductase family 1 member A1 OS=Homo sapiens OX=9606 GN=AKR1A1 PE=1 SV=3	0	67.459	49	13	25	13	325	36.6	6.79	87.43	13	1
High	P02730	Band 3 anion transport protein OS=Homo sapiens OX=9606 GN=SLC4A1 PE=1 SV=3	0	65.805	14	9	14	9	911	101.7	5.19	53.72	9	1
High	P30153	Serine/threonine-protein phosphatase 2A 65 kDa regulatory subunit A alpha isoform OS=Homo sapiens OX=9606 GN=PPP2R1A PE=1 SV=4	0	65.576	24	11	23	11	589	65.3	5.11	84.36	11	1
High	P32926	Desmoglein-3 OS=Homo sapiens OX=9606 GN=DSG3 PE=1 SV=2	0	65.437	17	12	20	12	999	107.5	5	63.12	12	1
High	P27105	Stomatin OS=Homo sapiens OX=9606 GN=STOM PE=1 SV=3	0	62.608	55	10	27	10	288	31.7	7.88	89.08	10	1
High	P61204	ADP-ribosylation factor 3 OS=Homo sapiens OX=9606 GN=ARF3 PE=1 SV=2	0	62.329	49	8	27	5	181	20.6	7.43	92.27	8	1
High	P07476	Involucrin OS=Homo sapiens OX=9606 GN=IVL PE=1 SV=2	0	62.164	18	7	14	7	585	68.4	4.61	57.61	7	1
High	Q15084	Protein disulfide-isomerase A6 OS=Homo sapiens OX=9606 GN=PDIA6 PE=1 SV=1	0	61.995	31	10	31	10	440	48.1	5.08	106.59	10	1
High	P05023	Sodium/potassium-transporting ATPase subunit alpha-1 OS=Homo sapiens OX=9606 GN=ATP1A1 PE=1 SV=1	0	61.826	17	13	24	13	1023	112.8	5.49	70.18	13	1
High	P49368	T-complex protein 1 subunit gamma OS=Homo sapiens OX=9606 GN=CCT3 PE=1 SV=4	0	60.856	34	12	21	12	545	60.5	6.49	77.58	12	1
High	P63010	AP-2 complex subunit beta OS=Homo sapiens OX=9606 GN=AP2B1 PE=1 SV=1	0	60.664	15	10	16	10	937	104.5	5.38	58.06	10	1
High	Q96TA1	Protein Niban 2 OS=Homo sapiens OX=9606 GN=NIBAN2 PE=1 SV=3	0	59.868	19	9	13	9	746	84.1	6.19	49.08	9	1
High	P01859	Immunoglobulin heavy constant gamma 2 OS=Homo sapiens OX=9606 GN=IGHG2 PE=1 SV=2	0	59.652	33	9	89	2	326	35.9	7.59	275.12	9	1
High	P0DOY2	Immunoglobulin lambda constant 2 OS=Homo sapiens OX=9606 GN=IGLC2 PE=1 SV=1	0	59.443	77	6	63	4	106	11.3	7.24	218.7	6	1
High	P31146	Coronin-1A OS=Homo sapiens OX=9606 GN=CORO1A PE=1 SV=4	0	59.396	30	11	21	11	461	51	6.68	56.97	11	1
High	Q6NZI2	Caveolae-associated protein 1 OS=Homo sapiens OX=9606 GN=CAVIN1 PE=1 SV=1	0	58.895	26	9	34	9	390	43.5	5.6	118.8	9	1
High	O00571	ATP-dependent RNA helicase DDX3X OS=Homo sapiens OX=9606 GN=DDX3X PE=1 SV=3	0	58.619	19	10	26	10	662	73.2	7.18	97.46	10	1
High	O43795	Unconventional myosin-Ib OS=Homo sapiens OX=9606 GN=MYO1B PE=1 SV=3	0	58.439	13	8	12	8	1136	131.9	9.38	39.32	8	1
High	P27816	Microtubule-associated protein 4 OS=Homo sapiens OX=9606 GN=MAP4 PE=1 SV=3	0	57.728	15	11	24	11	1152	120.9	5.43	73.26	11	1
High	P53618	Coatomer subunit beta OS=Homo sapiens OX=9606 GN=COPB1 PE=1 SV=3	0	57.635	16	11	17	11	953	107.1	6.05	58.23	11	1
High	Q9NZM1	Myoferlin OS=Homo sapiens OX=9606 GN=MYOF PE=1 SV=1	0	57.166	6	9	11	9	2061	234.6	6.18	43.41	9	1
High	Q13418	Integrin-linked protein kinase OS=Homo sapiens OX=9606 GN=ILK PE=1 SV=2	0	56.829	25	10	21	10	452	51.4	8.07	67.9	10	1
High	P11413	Glucose-6-phosphate 1-dehydrogenase OS=Homo sapiens OX=9606 GN=G6PD PE=1 SV=4	0	56.359	23	10	17	10	515	59.2	6.84	57.98	10	1
High	P04040	Catalase OS=Homo sapiens OX=9606 GN=CAT PE=1 SV=3	0	56.104	23	9	19	9	527	59.7	7.39	58.65	9	1
High	P35221	Catenin alpha-1 OS=Homo sapiens OX=9606 GN=CTNNA1 PE=1 SV=1	0	56.042	19	9	12	9	906	100	6.29	48.43	9	1
High	O94973	AP-2 complex subunit alpha-2 OS=Homo sapiens OX=9606 GN=AP2A2 PE=1 SV=2	0	55.159	16	9	20	6	939	103.9	6.96	67.26	9	1
High	P02786	Transferrin receptor protein 1 OS=Homo sapiens OX=9606 GN=TFRC PE=1 SV=2	0	54.207	14	8	12	8	760	84.8	6.61	40.9	8	1
High	P04632	Calpain small subunit 1 OS=Homo sapiens OX=9606 GN=CAPNS1 PE=1 SV=1	0	53.632	31	7	27	7	268	28.3	5.2	86.24	7	1
High	P01861	Immunoglobulin heavy constant gamma 4 OS=Homo sapiens OX=9606 GN=IGHG4 PE=1 SV=1	0	53.436	30	8	56	3	327	35.9	7.36	131.89	8	1
High	P01876	Immunoglobulin heavy constant alpha 1 OS=Homo sapiens OX=9606 GN=IGHA1 PE=1 SV=2	0	53.04	26	9	62	9	353	37.6	6.51	249.26	9	1
High	P35241	Radixin OS=Homo sapiens OX=9606 GN=RDX PE=1 SV=1	0	53.037	15	10	47	1	583	68.5	6.37	123.24	10	1
High	Q00325	Phosphate carrier protein, mitochondrial OS=Homo sapiens OX=9606 GN=SLC25A3 PE=1 SV=2	0	52.561	26	8	20	8	362	40.1	9.38	72.49	8	1
High	P35232	Prohibitin OS=Homo sapiens OX=9606 GN=PHB PE=1 SV=1	0	52.358	49	10	20	10	272	29.8	5.76	74.51	10	1
High	Q9UPN3	Microtubule-actin cross-linking factor 1, isoforms 1/2/3/5 OS=Homo sapiens OX=9606 GN=MACF1 PE=1 SV=4	0	51.817	3	11	14	10	7388	837.8	5.39	40.71	11	1
High	Q9H4M9	EH domain-containing protein 1 OS=Homo sapiens OX=9606 GN=EHD1 PE=1 SV=2	0	50.99	27	11	16	8	534	60.6	6.83	55.83	11	1
High	Q02978	Mitochondrial 2-oxoglutarate/malate carrier protein OS=Homo sapiens OX=9606 GN=SLC25A11 PE=1 SV=3	0	50.567	32	8	12	8	314	34	9.91	39.48	8	1
High	P05556	Integrin beta-1 OS=Homo sapiens OX=9606 GN=ITGB1 PE=1 SV=2	0	50.516	16	9	24	9	798	88.4	5.39	79.17	9	1
High	O14974	Protein phosphatase 1 regulatory subunit 12A OS=Homo sapiens OX=9606 GN=PPP1R12A PE=1 SV=1	0	49.751	10	8	12	8	1030	115.2	5.4	45.3	8	1
High	O95782	AP-2 complex subunit alpha-1 OS=Homo sapiens OX=9606 GN=AP2A1 PE=1 SV=3	0	49.65	14	10	16	7	977	107.5	7.03	53.28	10	1
High	P18085	ADP-ribosylation factor 4 OS=Homo sapiens OX=9606 GN=ARF4 PE=1 SV=3	0	49.342	42	5	22	3	180	20.5	7.14	77.54	5	1
High	P01008	Antithrombin-III OS=Homo sapiens OX=9606 GN=SERPINC1 PE=1 SV=1	0	48.572	28	9	11	9	464	52.6	6.71	40.1	9	1
High	P23634	Plasma membrane calcium-transporting ATPase 4 OS=Homo sapiens OX=9606 GN=ATP2B4 PE=1 SV=2	0	48.477	9	7	11	7	1241	137.8	6.6	41.9	7	1
High	P21810	Biglycan OS=Homo sapiens OX=9606 GN=BGN PE=1 SV=2	0	48.25	24	6	17	6	368	41.6	7.52	67.01	6	1
High	Q9Y446	Plakophilin-3 OS=Homo sapiens OX=9606 GN=PKP3 PE=1 SV=1	0	47.689	14	7	9	7	797	87	9.32	35.15	7	1
High	Q92597	Protein NDRG1 OS=Homo sapiens OX=9606 GN=NDRG1 PE=1 SV=1	0	47.025	20	5	18	5	394	42.8	5.82	64.5	5	1
High	Q8IVF2	Protein AHNAK2 OS=Homo sapiens OX=9606 GN=AHNAK2 PE=1 SV=2	0	46.309	9	10	10	10	5795	616.2	5.36	32.47	10	1
High	P07814	Bifunctional glutamate/proline--tRNA ligase OS=Homo sapiens OX=9606 GN=EPRS1 PE=1 SV=5	0	46.194	10	11	11	11	1512	170.5	7.33	37.35	11	1
High	Q99497	Parkinson disease protein 7 OS=Homo sapiens OX=9606 GN=PARK7 PE=1 SV=2	0	45.645	37	4	13	4	189	19.9	6.79	51.46	4	1
High	O00429	Dynamin-1-like protein OS=Homo sapiens OX=9606 GN=DNM1L PE=1 SV=2	0	45.552	13	6	8	6	736	81.8	6.81	32.52	6	1
High	P62140	Serine/threonine-protein phosphatase PP1-beta catalytic subunit OS=Homo sapiens OX=9606 GN=PPP1CB PE=1 SV=3	0	44.194	30	8	14	3	327	37.2	6.19	52.93	8	1
High	Q14980	Nuclear mitotic apparatus protein 1 OS=Homo sapiens OX=9606 GN=NUMA1 PE=1 SV=2	0	44.06	6	9	9	9	2115	238.1	5.78	32.13	9	1
High	P08237	ATP-dependent 6-phosphofructokinase, muscle type OS=Homo sapiens OX=9606 GN=PFKM PE=1 SV=2	0	44.055	14	7	10	7	780	85.1	7.99	31.14	7	1
High	P01889	HLA class I histocompatibility antigen, B alpha chain OS=Homo sapiens OX=9606 GN=HLA-B PE=1 SV=3	0	43.996	35	9	13	7	362	40.4	5.85	47.37	9	1
High	P51149	Ras-related protein Rab-7a OS=Homo sapiens OX=9606 GN=RAB7A PE=1 SV=1	0	43.922	59	10	14	10	207	23.5	6.7	48.79	10	1
High	P33241	Lymphocyte-specific protein 1 OS=Homo sapiens OX=9606 GN=LSP1 PE=1 SV=1	0	43.873	23	5	12	5	339	37.2	4.74	43.65	5	1
High	P00751	Complement factor B OS=Homo sapiens OX=9606 GN=CFB PE=1 SV=2	0	43.751	16	9	11	9	764	85.5	7.06	31.98	9	1
High	O43294	Transforming growth factor beta-1-induced transcript 1 protein OS=Homo sapiens OX=9606 GN=TGFB1I1 PE=1 SV=2	0	43.529	18	5	24	5	461	49.8	7.03	75	5	1
High	P04004	Vitronectin OS=Homo sapiens OX=9606 GN=VTN PE=1 SV=1	0	43.47	21	7	20	7	478	54.3	5.8	70.21	7	1
High	P35237	Serpin B6 OS=Homo sapiens OX=9606 GN=SERPINB6 PE=1 SV=3	0	43.285	34	9	16	9	376	42.6	5.27	49.39	9	1
High	O75955	Flotillin-1 OS=Homo sapiens OX=9606 GN=FLOT1 PE=1 SV=3	0	43.07	23	7	10	7	427	47.3	7.49	39.39	7	1
High	O15144	Actin-related protein 2/3 complex subunit 2 OS=Homo sapiens OX=9606 GN=ARPC2 PE=1 SV=1	0	42.351	38	9	14	9	300	34.3	7.36	46.66	9	1
High	Q15019	Septin-2 OS=Homo sapiens OX=9606 GN=SEPTIN2 PE=1 SV=1	0	42.138	28	8	18	8	361	41.5	6.6	56.88	8	1
High	P46109	Crk-like protein OS=Homo sapiens OX=9606 GN=CRKL PE=1 SV=1	0	41.981	27	5	7	5	303	33.8	6.74	26.96	5	1
High	Q16181	Septin-7 OS=Homo sapiens OX=9606 GN=SEPTIN7 PE=1 SV=2	0	41.817	24	8	17	7	437	50.6	8.63	53.34	8	1
High	Q13835	Plakophilin-1 OS=Homo sapiens OX=9606 GN=PKP1 PE=1 SV=2	0	41.175	15	9	17	9	747	82.8	9.13	60.74	9	1
High	Q02413	Desmoglein-1 OS=Homo sapiens OX=9606 GN=DSG1 PE=1 SV=2	0	41.169	10	6	8	6	1049	113.7	5.03	30.35	6	1
High	Q02952	A-kinase anchor protein 12 OS=Homo sapiens OX=9606 GN=AKAP12 PE=1 SV=4	0	40.946	5	4	9	4	1782	191.4	4.41	31.38	4	1
High	P05141	ADP/ATP translocase 2 OS=Homo sapiens OX=9606 GN=SLC25A5 PE=1 SV=7	0	40.914	44	11	22	5	298	32.8	9.69	65.83	11	1
High	P15531	Nucleoside diphosphate kinase A OS=Homo sapiens OX=9606 GN=NME1 PE=1 SV=1	0	40.906	59	7	19	7	152	17.1	6.19	61.02	7	1
High	P33527	Multidrug resistance-associated protein 1 OS=Homo sapiens OX=9606 GN=ABCC1 PE=1 SV=3	0	40.838	7	6	10	6	1531	171.5	7.11	37.16	6	1
High	P21281	V-type proton ATPase subunit B, brain isoform OS=Homo sapiens OX=9606 GN=ATP6V1B2 PE=1 SV=3	0	40.714	27	9	10	9	511	56.5	5.81	32.91	9	1
High	P29992	Guanine nucleotide-binding protein subunit alpha-11 OS=Homo sapiens OX=9606 GN=GNA11 PE=1 SV=2	0	40.237	18	5	11	4	359	42.1	5.69	39.35	5	1
High	P10301	Ras-related protein R-Ras OS=Homo sapiens OX=9606 GN=RRAS PE=1 SV=1	0	40.22	43	7	22	7	218	23.5	6.93	68.33	7	1
High	P62879	Guanine nucleotide-binding protein G(I)/G(S)/G(T) subunit beta-2 OS=Homo sapiens OX=9606 GN=GNB2 PE=1 SV=3	0	40.144	34	8	16	2	340	37.3	6	45.33	8	1
High	P50148	Guanine nucleotide-binding protein G(q) subunit alpha OS=Homo sapiens OX=9606 GN=GNAQ PE=1 SV=4	0	40.137	18	5	9	4	359	42.1	5.68	34.55	5	1
High	Q9NQC3	Reticulon-4 OS=Homo sapiens OX=9606 GN=RTN4 PE=1 SV=2	0	40.073	8	5	14	5	1192	129.9	4.5	35.75	5	1
High	P08195	4F2 cell-surface antigen heavy chain OS=Homo sapiens OX=9606 GN=SLC3A2 PE=1 SV=3	0	39.888	15	7	11	7	630	68	5.01	37.48	7	1
High	P13797	Plastin-3 OS=Homo sapiens OX=9606 GN=PLS3 PE=1 SV=4	0	39.632	15	8	15	5	630	70.8	5.6	47.69	8	1
High	P07384	Calpain-1 catalytic subunit OS=Homo sapiens OX=9606 GN=CAPN1 PE=1 SV=1	0	39.425	17	9	13	9	714	81.8	5.67	45.09	9	1
High	Q12797	Aspartyl/asparaginyl beta-hydroxylase OS=Homo sapiens OX=9606 GN=ASPH PE=1 SV=3	0	38.562	12	6	8	6	758	85.8	5.01	30.61	6	1
High	P54578	Ubiquitin carboxyl-terminal hydrolase 14 OS=Homo sapiens OX=9606 GN=USP14 PE=1 SV=3	0	37.448	26	9	15	9	494	56	5.3	50.11	9	1
High	P09104	Gamma-enolase OS=Homo sapiens OX=9606 GN=ENO2 PE=1 SV=3	0	37.428	21	6	23	4	434	47.2	5.03	95.84	6	1
High	P11166	Solute carrier family 2, facilitated glucose transporter member 1 OS=Homo sapiens OX=9606 GN=SLC2A1 PE=1 SV=2	0	37.19	22	6	20	6	492	54	8.72	68.39	6	1
High	P60953	Cell division control protein 42 homolog OS=Homo sapiens OX=9606 GN=CDC42 PE=1 SV=2	0	36.928	26	4	12	4	191	21.2	6.55	49.13	4	1
High	Q03135	Caveolin-1 OS=Homo sapiens OX=9606 GN=CAV1 PE=1 SV=4	0	36.815	37	5	17	5	178	20.5	6.02	64.67	5	1
High	O00299	Chloride intracellular channel protein 1 OS=Homo sapiens OX=9606 GN=CLIC1 PE=1 SV=4	0	36.802	46	8	16	8	241	26.9	5.17	54.44	8	1
High	P36543	V-type proton ATPase subunit E 1 OS=Homo sapiens OX=9606 GN=ATP6V1E1 PE=1 SV=1	0	36.674	23	5	8	5	226	26.1	8	33.05	5	1
High	P01903	HLA class II histocompatibility antigen, DR alpha chain OS=Homo sapiens OX=9606 GN=HLA-DRA PE=1 SV=1	0	36.215	21	4	7	4	254	28.6	5	26.9	4	1
High	P43121	Cell surface glycoprotein MUC18 OS=Homo sapiens OX=9606 GN=MCAM PE=1 SV=2	0	36.101	20	7	8	7	646	71.6	5.76	28.85	7	1
High	Q13683	Integrin alpha-7 OS=Homo sapiens OX=9606 GN=ITGA7 PE=1 SV=3	0	35.784	7	6	8	6	1181	128.9	5.73	29.24	6	1
High	P30838	Aldehyde dehydrogenase, dimeric NADP-preferring OS=Homo sapiens OX=9606 GN=ALDH3A1 PE=1 SV=3	0	35.576	21	8	11	8	453	50.4	6.54	40.44	8	1
High	P13861	cAMP-dependent protein kinase type II-alpha regulatory subunit OS=Homo sapiens OX=9606 GN=PRKAR2A PE=1 SV=2	0	35.564	18	5	9	4	404	45.5	5.07	32.17	5	1
High	P63244	Receptor of activated protein C kinase 1 OS=Homo sapiens OX=9606 GN=RACK1 PE=1 SV=3	0	35.457	28	8	26	8	317	35.1	7.69	79.79	8	1
High	P17655	Calpain-2 catalytic subunit OS=Homo sapiens OX=9606 GN=CAPN2 PE=1 SV=6	0	35.343	10	5	8	5	700	79.9	4.98	34.26	5	1
High	Q8WUM4	Programmed cell death 6-interacting protein OS=Homo sapiens OX=9606 GN=PDCD6IP PE=1 SV=1	0	34.776	12	7	12	7	868	96	6.52	41.42	7	1
High	P40763	Signal transducer and activator of transcription 3 OS=Homo sapiens OX=9606 GN=STAT3 PE=1 SV=2	0	34.363	14	6	10	6	770	88	6.3	32.02	6	1
High	P04899	Guanine nucleotide-binding protein G(i) subunit alpha-2 OS=Homo sapiens OX=9606 GN=GNAI2 PE=1 SV=3	0	34.333	27	7	14	3	355	40.4	5.54	45.5	7	1
High	P30043	Flavin reductase (NADPH) OS=Homo sapiens OX=9606 GN=BLVRB PE=1 SV=3	0	34.194	43	5	9	5	206	22.1	7.65	42.02	5	1
High	P46821	Microtubule-associated protein 1B OS=Homo sapiens OX=9606 GN=MAP1B PE=1 SV=2	0	33.841	3	5	6	5	2468	270.5	4.81	19.52	5	1
High	P13928	Annexin A8 OS=Homo sapiens OX=9606 GN=ANXA8 PE=1 SV=3	0	33.534	33	8	10	8	327	36.9	5.78	31.61	8	1
High	Q96CX2	BTB/POZ domain-containing protein KCTD12 OS=Homo sapiens OX=9606 GN=KCTD12 PE=1 SV=1	0	33.478	21	6	14	6	325	35.7	5.64	50.29	6	1
High	P08311	Cathepsin G OS=Homo sapiens OX=9606 GN=CTSG PE=1 SV=2	0	33.195	39	8	18	8	255	28.8	11.19	51.04	8	1
High	Q01469	Fatty acid-binding protein 5 OS=Homo sapiens OX=9606 GN=FABP5 PE=1 SV=3	0	33.019	48	6	23	6	135	15.2	7.01	66.76	6	1
High	P20592	Interferon-induced GTP-binding protein Mx2 OS=Homo sapiens OX=9606 GN=MX2 PE=1 SV=1	0	32.901	9	3	9	1	715	82	8.76	37.47	3	1
High	O95810	Caveolae-associated protein 2 OS=Homo sapiens OX=9606 GN=CAVIN2 PE=1 SV=3	0	32.901	15	4	6	4	425	47.1	5.21	24.35	4	1
High	Q9Y3Z3	Deoxynucleoside triphosphate triphosphohydrolase SAMHD1 OS=Homo sapiens OX=9606 GN=SAMHD1 PE=1 SV=2	0	32.481	16	9	12	9	626	72.2	7.14	38.57	9	1
High	Q14BN4	Sarcolemmal membrane-associated protein OS=Homo sapiens OX=9606 GN=SLMAP PE=1 SV=1	0	32.477	9	7	12	7	828	95.1	5.47	42.83	7	1
High	P31323	cAMP-dependent protein kinase type II-beta regulatory subunit OS=Homo sapiens OX=9606 GN=PRKAR2B PE=1 SV=3	0	32.385	18	5	6	4	418	46.3	4.92	22.87	5	1
High	P62136	Serine/threonine-protein phosphatase PP1-alpha catalytic subunit OS=Homo sapiens OX=9606 GN=PPP1CA PE=1 SV=1	0	32.254	25	7	11	2	330	37.5	6.33	39.82	7	1
High	P12235	ADP/ATP translocase 1 OS=Homo sapiens OX=9606 GN=SLC25A4 PE=1 SV=4	0	31.943	34	10	17	4	298	33	9.76	48.24	10	1
High	P22309	UDP-glucuronosyltransferase 1A1 OS=Homo sapiens OX=9606 GN=UGT1A1 PE=1 SV=1	0	31.769	12	4	7	4	533	59.6	8	25.64	4	1
High	Q9UNZ2	NSFL1 cofactor p47 OS=Homo sapiens OX=9606 GN=NSFL1C PE=1 SV=2	0	31.59	21	5	6	5	370	40.5	5.1	21.12	5	1
High	P23528	Cofilin-1 OS=Homo sapiens OX=9606 GN=CFL1 PE=1 SV=3	0	31.565	43	7	24	7	166	18.5	8.09	48.13	7	1
High	Q9UJU6	Drebrin-like protein OS=Homo sapiens OX=9606 GN=DBNL PE=1 SV=1	0	31.52	24	7	8	7	430	48.2	5.05	21.25	7	1
High	P56199	Integrin alpha-1 OS=Homo sapiens OX=9606 GN=ITGA1 PE=1 SV=2	0	31.324	6	5	16	5	1179	130.8	6.29	35.86	5	1
High	O60716	Catenin delta-1 OS=Homo sapiens OX=9606 GN=CTNND1 PE=1 SV=1	0	31.257	9	6	9	6	968	108.1	6.23	30.11	6	1
High	O95425	Supervillin OS=Homo sapiens OX=9606 GN=SVIL PE=1 SV=2	0	31.206	6	8	11	8	2214	247.6	6.98	26.43	8	1
High	Q9NZN3	EH domain-containing protein 3 OS=Homo sapiens OX=9606 GN=EHD3 PE=1 SV=2	0	31.041	12	5	8	1	535	60.8	6.57	24.23	5	1
High	Q9UHG3	Prenylcysteine oxidase 1 OS=Homo sapiens OX=9606 GN=PCYOX1 PE=1 SV=3	0	30.711	13	4	6	4	505	56.6	6.18	21.13	4	1
High	Q9ULV4	Coronin-1C OS=Homo sapiens OX=9606 GN=CORO1C PE=1 SV=1	0	30.339	14	5	16	5	474	53.2	7.08	59.36	5	1
High	P00325	All-trans-retinol dehydrogenase [NAD(+)] ADH1B OS=Homo sapiens OX=9606 GN=ADH1B PE=1 SV=2	0	30.283	22	8	11	8	375	39.8	8.29	29.75	8	1
High	P04439	HLA class I histocompatibility antigen, A alpha chain OS=Homo sapiens OX=9606 GN=HLA-A PE=1 SV=2	0	30.26	23	6	17	4	365	40.8	6	57.31	6	1
High	P00747	Plasminogen OS=Homo sapiens OX=9606 GN=PLG PE=1 SV=2	0	30.232	7	4	9	4	810	90.5	7.24	34.49	4	1
High	P61586	Transforming protein RhoA OS=Homo sapiens OX=9606 GN=RHOA PE=1 SV=1	0	30.204	45	7	11	7	193	21.8	6.1	26.91	7	1
High	P84085	ADP-ribosylation factor 5 OS=Homo sapiens OX=9606 GN=ARF5 PE=1 SV=2	0	29.888	28	4	17	1	180	20.5	6.79	57.6	4	1
High	Q16647	Prostacyclin synthase OS=Homo sapiens OX=9606 GN=PTGIS PE=1 SV=1	0	29.875	19	5	8	5	500	57.1	7.31	31.15	5	1
High	Q04917	14-3-3 protein eta OS=Homo sapiens OX=9606 GN=YWHAH PE=1 SV=4	0	29.724	25	6	48	6	246	28.2	4.84	105.48	6	1
High	P53396	ATP-citrate synthase OS=Homo sapiens OX=9606 GN=ACLY PE=1 SV=3	0	29.695	9	7	9	7	1101	120.8	7.33	23.08	7	1
High	Q14624	Inter-alpha-trypsin inhibitor heavy chain H4 OS=Homo sapiens OX=9606 GN=ITIH4 PE=1 SV=4	0	29.688	11	7	9	7	930	103.3	6.98	26.63	7	1
High	P00390	Glutathione reductase, mitochondrial OS=Homo sapiens OX=9606 GN=GSR PE=1 SV=2	0	29.68	13	4	7	4	522	56.2	8.5	28.57	4	1
High	Q9P0L0	Vesicle-associated membrane protein-associated protein A OS=Homo sapiens OX=9606 GN=VAPA PE=1 SV=3	0	29.634	35	5	9	4	249	27.9	8.62	28.36	5	1
High	O60784	Target of Myb protein 1 OS=Homo sapiens OX=9606 GN=TOM1 PE=1 SV=2	0	29.328	20	5	7	5	492	53.8	4.7	22.64	5	1
High	P09429	High mobility group protein B1 OS=Homo sapiens OX=9606 GN=HMGB1 PE=1 SV=3	0	28.906	19	4	11	4	215	24.9	5.74	41.68	4	1
High	P32455	Guanylate-binding protein 1 OS=Homo sapiens OX=9606 GN=GBP1 PE=1 SV=2	0	28.624	19	7	9	7	592	67.9	6.32	29.62	7	1
High	P48047	ATP synthase subunit O, mitochondrial OS=Homo sapiens OX=9606 GN=ATP5PO PE=1 SV=1	0	28.449	27	5	8	5	213	23.3	9.96	29.89	5	1
High	P52789	Hexokinase-2 OS=Homo sapiens OX=9606 GN=HK2 PE=1 SV=2	0	28.293	9	6	9	6	917	102.3	6.05	24.87	6	1
High	P06756	Integrin alpha-V OS=Homo sapiens OX=9606 GN=ITGAV PE=1 SV=2	0	28.061	11	7	13	7	1048	116	5.68	40.98	7	1
High	Q9BZQ8	Protein Niban 1 OS=Homo sapiens OX=9606 GN=NIBAN1 PE=1 SV=1	0	27.957	9	5	7	5	928	103.1	4.78	24.52	5	1
High	P50552	Vasodilator-stimulated phosphoprotein OS=Homo sapiens OX=9606 GN=VASP PE=1 SV=3	0	27.948	14	5	7	5	380	39.8	8.94	26.3	5	1
High	P05107	Integrin beta-2 OS=Homo sapiens OX=9606 GN=ITGB2 PE=1 SV=2	0	27.885	9	5	8	5	769	84.7	6.95	26.99	5	1
High	P52597	Heterogeneous nuclear ribonucleoprotein F OS=Homo sapiens OX=9606 GN=HNRNPF PE=1 SV=3	0	27.484	16	5	11	5	415	45.6	5.58	42.71	5	1
High	P61026	Ras-related protein Rab-10 OS=Homo sapiens OX=9606 GN=RAB10 PE=1 SV=1	0	27.474	28	6	18	4	200	22.5	8.38	57.75	6	1
High	P62873	Guanine nucleotide-binding protein G(I)/G(S)/G(T) subunit beta-1 OS=Homo sapiens OX=9606 GN=GNB1 PE=1 SV=3	0	27.441	25	7	15	1	340	37.4	6	37.38	7	1
High	A0FGR8	Extended synaptotagmin-2 OS=Homo sapiens OX=9606 GN=ESYT2 PE=1 SV=1	0	27.121	7	4	5	4	921	102.3	9.26	18.01	4	1
High	Q8NC51	Plasminogen activator inhibitor 1 RNA-binding protein OS=Homo sapiens OX=9606 GN=SERBP1 PE=1 SV=2	0	26.801	15	5	7	5	408	44.9	8.65	20.75	5	1
High	P10644	cAMP-dependent protein kinase type I-alpha regulatory subunit OS=Homo sapiens OX=9606 GN=PRKAR1A PE=1 SV=1	0	26.728	17	5	8	5	381	43	5.35	29.17	5	1
High	P30520	Adenylosuccinate synthetase isozyme 2 OS=Homo sapiens OX=9606 GN=ADSS2 PE=1 SV=3	0	26.705	12	4	5	4	456	50.1	6.55	16.2	4	1
High	Q9NVD7	Alpha-parvin OS=Homo sapiens OX=9606 GN=PARVA PE=1 SV=1	0	26.393	17	5	8	5	372	42.2	5.95	28.04	5	1
High	P14317	Hematopoietic lineage cell-specific protein OS=Homo sapiens OX=9606 GN=HCLS1 PE=1 SV=3	0	26.359	13	4	5	4	486	54	4.81	21.8	4	1
High	P50570	Dynamin-2 OS=Homo sapiens OX=9606 GN=DNM2 PE=1 SV=2	0	26.312	10	6	7	5	870	98	7.44	24.45	6	1
High	O75915	PRA1 family protein 3 OS=Homo sapiens OX=9606 GN=ARL6IP5 PE=1 SV=1	0	26.236	21	5	6	5	188	21.6	9.77	22.93	5	1
High	Q96S97	Myeloid-associated differentiation marker OS=Homo sapiens OX=9606 GN=MYADM PE=1 SV=2	0	26.224	19	4	7	4	322	35.3	8.15	25.93	4	1
High	P50479	PDZ and LIM domain protein 4 OS=Homo sapiens OX=9606 GN=PDLIM4 PE=1 SV=2	0	26.163	28	7	9	7	330	35.4	7.91	27.7	7	1
High	P46459	Vesicle-fusing ATPase OS=Homo sapiens OX=9606 GN=NSF PE=1 SV=3	0	26.151	8	5	7	5	744	82.5	6.95	20.89	5	1
High	Q13557	Calcium/calmodulin-dependent protein kinase type II subunit delta OS=Homo sapiens OX=9606 GN=CAMK2D PE=1 SV=3	0	25.987	10	2	3	2	499	56.3	7.25	16.91	2	1
High	P28482	Mitogen-activated protein kinase 1 OS=Homo sapiens OX=9606 GN=MAPK1 PE=1 SV=3	0	25.9	21	5	5	4	360	41.4	6.98	19	5	1
High	P21796	Voltage-dependent anion-selective channel protein 1 OS=Homo sapiens OX=9606 GN=VDAC1 PE=1 SV=2	0	25.848	25	5	15	5	283	30.8	8.54	50.71	5	1
High	P16144	Integrin beta-4 OS=Homo sapiens OX=9606 GN=ITGB4 PE=1 SV=5	0	25.31	4	6	7	6	1822	202	6.09	21.11	6	1
High	Q9Y4G6	Talin-2 OS=Homo sapiens OX=9606 GN=TLN2 PE=1 SV=4	0	25.15	3	5	9	1	2542	271.4	5.57	28.99	5	1
High	Q5JWF2	Guanine nucleotide-binding protein G(s) subunit alpha isoforms XLas OS=Homo sapiens OX=9606 GN=GNAS PE=1 SV=2	0	25.057	9	6	17	5	1037	111	5.03	46.41	6	1
High	Q9Y696	Chloride intracellular channel protein 4 OS=Homo sapiens OX=9606 GN=CLIC4 PE=1 SV=4	0	24.71	20	5	8	5	253	28.8	5.59	25.62	5	1
High	P49755	Transmembrane emp24 domain-containing protein 10 OS=Homo sapiens OX=9606 GN=TMED10 PE=1 SV=2	0	24.555	28	4	7	4	219	25	7.44	25.71	4	1
High	P17931	Galectin-3 OS=Homo sapiens OX=9606 GN=LGALS3 PE=1 SV=5	0	24.512	23	5	14	5	250	26.1	8.56	44.84	5	1
High	P02511	Alpha-crystallin B chain OS=Homo sapiens OX=9606 GN=CRYAB PE=1 SV=2	0	24.282	32	5	10	5	175	20.1	7.33	32.55	5	1
High	P05109	Protein S100-A8 OS=Homo sapiens OX=9606 GN=S100A8 PE=1 SV=1	0	24.016	53	7	32	7	93	10.8	7.03	82.24	7	1
High	P11215	Integrin alpha-M OS=Homo sapiens OX=9606 GN=ITGAM PE=1 SV=2	0	23.955	6	5	6	5	1152	127.1	7.23	22.1	5	1
High	P61020	Ras-related protein Rab-5B OS=Homo sapiens OX=9606 GN=RAB5B PE=1 SV=1	0	23.659	33	6	9	3	215	23.7	8.13	25.38	6	1
High	P50895	Basal cell adhesion molecule OS=Homo sapiens OX=9606 GN=BCAM PE=1 SV=2	0	23.565	10	5	6	5	628	67.4	5.81	18.57	5	1
High	Q9NZ08	Endoplasmic reticulum aminopeptidase 1 OS=Homo sapiens OX=9606 GN=ERAP1 PE=1 SV=3	0	23.526	9	5	5	5	941	107.2	6.46	19.67	5	1
High	P51148	Ras-related protein Rab-5C OS=Homo sapiens OX=9606 GN=RAB5C PE=1 SV=2	0	23.398	37	6	9	3	216	23.5	8.41	28.31	6	1
High	Q5T4S7	E3 ubiquitin-protein ligase UBR4 OS=Homo sapiens OX=9606 GN=UBR4 PE=1 SV=1	0	23.391	2	5	6	5	5183	573.5	6.04	21.24	5	1
High	P67870	Casein kinase II subunit beta OS=Homo sapiens OX=9606 GN=CSNK2B PE=1 SV=1	0	23.035	21	3	5	3	215	24.9	5.55	17.77	3	1
High	P20340	Ras-related protein Rab-6A OS=Homo sapiens OX=9606 GN=RAB6A PE=1 SV=3	0	22.875	25	5	11	4	208	23.6	5.54	33.63	5	1
High	O95716	Ras-related protein Rab-3D OS=Homo sapiens OX=9606 GN=RAB3D PE=1 SV=1	0	22.773	33	4	8	3	219	24.3	4.93	27.3	4	1
High	P63027	Vesicle-associated membrane protein 2 OS=Homo sapiens OX=9606 GN=VAMP2 PE=1 SV=3	0	22.617	34	3	4	1	116	12.7	8.13	17.16	3	1
High	Q9UJZ1	Stomatin-like protein 2, mitochondrial OS=Homo sapiens OX=9606 GN=STOML2 PE=1 SV=1	0	22.612	15	3	5	3	356	38.5	7.39	18.84	3	1
High	P02760	Protein AMBP OS=Homo sapiens OX=9606 GN=AMBP PE=1 SV=1	0	22.559	13	3	5	3	352	39	6.25	19.34	3	1
High	Q9H223	EH domain-containing protein 4 OS=Homo sapiens OX=9606 GN=EHD4 PE=1 SV=1	0	22.514	12	5	6	3	541	61.1	6.76	19.04	5	1
High	Q07021	Complement component 1 Q subcomponent-binding protein, mitochondrial OS=Homo sapiens OX=9606 GN=C1QBP PE=1 SV=1	0	22.407	36	5	8	5	282	31.3	4.84	21.84	5	1
High	Q14008	Cytoskeleton-associated protein 5 OS=Homo sapiens OX=9606 GN=CKAP5 PE=1 SV=3	0	22.267	3	4	6	4	2032	225.4	7.8	19.92	4	1
High	Q15836	Vesicle-associated membrane protein 3 OS=Homo sapiens OX=9606 GN=VAMP3 PE=1 SV=3	0	22.251	40	3	4	1	100	11.3	8.79	17.37	3	1
High	P07996	Thrombospondin-1 OS=Homo sapiens OX=9606 GN=THBS1 PE=1 SV=2	0	22.232	5	5	6	5	1170	129.3	4.94	20.49	5	1
High	Q9BQL6	Fermitin family homolog 1 OS=Homo sapiens OX=9606 GN=FERMT1 PE=1 SV=1	0	22.167	8	4	5	3	677	77.4	6.28	16.71	4	1
High	P35611	Alpha-adducin OS=Homo sapiens OX=9606 GN=ADD1 PE=1 SV=2	0	22.139	11	5	5	5	737	80.9	5.83	15.53	5	1
High	Q13884	Beta-1-syntrophin OS=Homo sapiens OX=9606 GN=SNTB1 PE=1 SV=3	0	22.091	10	4	5	4	538	58	8.63	19.81	4	1
High	Q13492	Phosphatidylinositol-binding clathrin assembly protein OS=Homo sapiens OX=9606 GN=PICALM PE=1 SV=2	0	22.01	8	3	4	3	652	70.7	7.9	14.36	3	1
High	Q14141	Septin-6 OS=Homo sapiens OX=9606 GN=SEPTIN6 PE=1 SV=4	0	21.964	16	7	12	6	434	49.7	6.67	29.36	7	1
High	P04196	Histidine-rich glycoprotein OS=Homo sapiens OX=9606 GN=HRG PE=1 SV=1	0	21.867	11	4	5	4	525	59.5	7.5	15.42	4	1
High	A0M8Q6	Immunoglobulin lambda constant 7 OS=Homo sapiens OX=9606 GN=IGLC7 PE=1 SV=3	0	21.827	48	3	39	1	106	11.2	8.29	145.72	3	1
High	P08571	Monocyte differentiation antigen CD14 OS=Homo sapiens OX=9606 GN=CD14 PE=1 SV=2	0	21.757	15	3	4	3	375	40.1	6.23	14.35	3	1
High	P01772	Immunoglobulin heavy variable 3-33 OS=Homo sapiens OX=9606 GN=IGHV3-33 PE=1 SV=2	0	21.699	41	4	6	3	117	13.1	8.94	23.03	4	1
High	P0DP25	Calmodulin-3 OS=Homo sapiens OX=9606 GN=CALM3 PE=1 SV=1	0	21.692	30	4	17	4	149	16.8	4.22	51.61	4	1
High	P49773	Histidine triad nucleotide-binding protein 1 OS=Homo sapiens OX=9606 GN=HINT1 PE=1 SV=2	0	21.62	30	2	7	2	126	13.8	6.95	32.68	2	1
High	P20073	Annexin A7 OS=Homo sapiens OX=9606 GN=ANXA7 PE=1 SV=3	0	21.372	10	5	6	5	488	52.7	5.68	21.15	5	1
High	P63000	Ras-related C3 botulinum toxin substrate 1 OS=Homo sapiens OX=9606 GN=RAC1 PE=1 SV=1	0	21.267	17	4	6	2	192	21.4	8.5	20.15	4	1
High	Q07666	KH domain-containing, RNA-binding, signal transduction-associated protein 1 OS=Homo sapiens OX=9606 GN=KHDRBS1 PE=1 SV=1	0	21.19	12	4	7	4	443	48.2	8.66	21.99	4	1
High	P40394	All-trans-retinol dehydrogenase [NAD(+)] ADH7 OS=Homo sapiens OX=9606 GN=ADH7 PE=1 SV=2	0	21.101	16	6	10	6	386	41.5	7.85	26.36	6	1
High	P51452	Dual specificity protein phosphatase 3 OS=Homo sapiens OX=9606 GN=DUSP3 PE=1 SV=1	0	21.083	33	5	5	5	185	20.5	7.8	17.33	5	1
High	P25311	Zinc-alpha-2-glycoprotein OS=Homo sapiens OX=9606 GN=AZGP1 PE=1 SV=2	0	21.062	16	3	4	3	298	34.2	6.05	13.49	3	1
High	P30419	Glycylpeptide N-tetradecanoyltransferase 1 OS=Homo sapiens OX=9606 GN=NMT1 PE=1 SV=2	0	21.061	15	4	5	4	496	56.8	7.8	19.41	4	1
High	Q9UJS0	Calcium-binding mitochondrial carrier protein Aralar2 OS=Homo sapiens OX=9606 GN=SLC25A13 PE=1 SV=2	0	20.945	8	3	4	3	675	74.1	8.62	17.24	3	1
High	Q9H4A4	Aminopeptidase B OS=Homo sapiens OX=9606 GN=RNPEP PE=1 SV=2	0	20.938	10	4	5	4	650	72.5	5.74	13.17	4	1
High	P53597	Succinate--CoA ligase [ADP/GDP-forming] subunit alpha, mitochondrial OS=Homo sapiens OX=9606 GN=SUCLG1 PE=1 SV=4	0	20.898	13	3	4	3	346	36.2	8.79	12.77	3	1
High	P08754	Guanine nucleotide-binding protein G(i) subunit alpha OS=Homo sapiens OX=9606 GN=GNAI3 PE=1 SV=3	0	20.859	17	5	11	2	354	40.5	5.69	32.22	5	1
High	P22735	Protein-glutamine gamma-glutamyltransferase K OS=Homo sapiens OX=9606 GN=TGM1 PE=1 SV=4	0	20.787	8	5	5	5	817	89.7	6.04	16.49	5	1
High	P62987	Ubiquitin-60S ribosomal protein L40 OS=Homo sapiens OX=9606 GN=UBA52 PE=1 SV=2	0	20.719	38	6	31	6	128	14.7	9.83	67.02	6	1
High	P12429	Annexin A3 OS=Homo sapiens OX=9606 GN=ANXA3 PE=1 SV=3	0	20.647	20	6	8	6	323	36.4	5.92	24.44	6	1
High	Q6IAA8	Ragulator complex protein LAMTOR1 OS=Homo sapiens OX=9606 GN=LAMTOR1 PE=1 SV=2	0	20.629	38	4	4	4	161	17.7	5.15	14.24	4	1
High	Q9UHD9	Ubiquilin-2 OS=Homo sapiens OX=9606 GN=UBQLN2 PE=1 SV=2	0	20.6	8	3	4	1	624	65.7	5.22	17.29	3	1
High	P36269	Glutathione hydrolase 5 proenzyme OS=Homo sapiens OX=9606 GN=GGT5 PE=1 SV=2	0	20.553	9	4	5	4	586	62.2	7.55	16.07	4	1
High	P00918	Carbonic anhydrase 2 OS=Homo sapiens OX=9606 GN=CA2 PE=1 SV=2	0	20.337	18	4	8	4	260	29.2	7.4	25.51	4	1
High	P54920	Alpha-soluble NSF attachment protein OS=Homo sapiens OX=9606 GN=NAPA PE=1 SV=3	0	20.301	17	4	5	4	295	33.2	5.36	20.06	4	1
High	P10620	Microsomal glutathione S-transferase 1 OS=Homo sapiens OX=9606 GN=MGST1 PE=1 SV=1	0	20.187	26	3	6	3	155	17.6	9.39	22.45	3	1
High	Q9H4A6	Golgi phosphoprotein 3 OS=Homo sapiens OX=9606 GN=GOLPH3 PE=1 SV=1	0	20.173	18	3	6	3	298	33.8	6.44	17.79	3	1
High	P11234	Ras-related protein Ral-B OS=Homo sapiens OX=9606 GN=RALB PE=1 SV=1	0	20.15	30	5	6	5	206	23.4	6.62	17.32	5	1
High	Q15691	Microtubule-associated protein RP/EB family member 1 OS=Homo sapiens OX=9606 GN=MAPRE1 PE=1 SV=3	0	20.033	18	4	8	4	268	30	5.14	28.29	4	1
High	O43491	Band 4.1-like protein 2 OS=Homo sapiens OX=9606 GN=EPB41L2 PE=1 SV=1	0	19.779	6	5	5	5	1005	112.5	5.44	12.73	5	1
High	Q9ULC4	Malignant T-cell-amplified sequence 1 OS=Homo sapiens OX=9606 GN=MCTS1 PE=1 SV=1	0	19.734	21	3	9	3	181	20.5	8.82	29.54	3	1
High	P09471	Guanine nucleotide-binding protein G(o) subunit alpha OS=Homo sapiens OX=9606 GN=GNAO1 PE=1 SV=4	0	19.376	11	3	9	1	354	40	5.53	30.08	3	1
High	P39656	Dolichyl-diphosphooligosaccharide--protein glycosyltransferase 48 kDa subunit OS=Homo sapiens OX=9606 GN=DDOST PE=1 SV=4	0	19.271	14	6	8	6	456	50.8	6.55	24.24	6	1
High	P52292	Importin subunit alpha-1 OS=Homo sapiens OX=9606 GN=KPNA2 PE=1 SV=1	0	19.17	6	2	4	2	529	57.8	5.4	16.97	2	1
High	Q9UMX0	Ubiquilin-1 OS=Homo sapiens OX=9606 GN=UBQLN1 PE=1 SV=2	0	19.069	7	3	5	1	589	62.5	5.11	19.96	3	1
High	P63096	Guanine nucleotide-binding protein G(i) subunit alpha-1 OS=Homo sapiens OX=9606 GN=GNAI1 PE=1 SV=2	0	18.907	19	5	11	1	354	40.3	5.97	30.98	5	1
High	Q7Z4W1	L-xylulose reductase OS=Homo sapiens OX=9606 GN=DCXR PE=1 SV=2	0	18.89	28	4	5	4	244	25.9	8.1	14.55	4	1
High	O43464	Serine protease HTRA2, mitochondrial OS=Homo sapiens OX=9606 GN=HTRA2 PE=1 SV=2	0	18.817	11	2	2	2	458	48.8	10.07	9.28	2	1
High	P68400	Casein kinase II subunit alpha OS=Homo sapiens OX=9606 GN=CSNK2A1 PE=1 SV=1	0	18.785	15	4	7	4	391	45.1	7.74	21.68	4	1
High	Q96I99	Succinate--CoA ligase [GDP-forming] subunit beta, mitochondrial OS=Homo sapiens OX=9606 GN=SUCLG2 PE=1 SV=2	0	18.477	17	6	7	6	432	46.5	6.39	17.58	6	1
High	O75165	DnaJ homolog subfamily C member 13 OS=Homo sapiens OX=9606 GN=DNAJC13 PE=1 SV=5	0	18.44	3	4	5	4	2243	254.3	6.74	16.18	4	1
High	P10253	Lysosomal alpha-glucosidase OS=Homo sapiens OX=9606 GN=GAA PE=1 SV=4	0	18.436	7	3	3	3	952	105.3	6	14.34	3	1
High	Q8NBX0	Saccharopine dehydrogenase-like oxidoreductase OS=Homo sapiens OX=9606 GN=SCCPDH PE=1 SV=1	0	18.426	12	3	8	3	429	47.1	9.14	14.56	3	1
High	Q92930	Ras-related protein Rab-8B OS=Homo sapiens OX=9606 GN=RAB8B PE=1 SV=2	0	18.344	20	4	14	1	207	23.6	9.07	40.54	4	1
High	P01911	HLA class II histocompatibility antigen, DRB1 beta chain OS=Homo sapiens OX=9606 GN=HLA-DRB1 PE=1 SV=2	0	18.332	11	2	6	1	266	29.9	7.74	23.12	2	1
High	P07602	Prosaposin OS=Homo sapiens OX=9606 GN=PSAP PE=1 SV=2	0	18.201	12	5	9	5	524	58.1	5.17	25.99	5	1
High	Q9H2M9	Rab3 GTPase-activating protein non-catalytic subunit OS=Homo sapiens OX=9606 GN=RAB3GAP2 PE=1 SV=1	0	17.777	3	2	3	2	1393	155.9	5.62	10.18	2	1
High	P01042	Kininogen-1 OS=Homo sapiens OX=9606 GN=KNG1 PE=1 SV=2	0	17.74	6	3	5	3	644	71.9	6.81	16.2	3	1
High	Q9BR39	Junctophilin-2 OS=Homo sapiens OX=9606 GN=JPH2 PE=1 SV=2	0	17.606	7	3	3	3	696	74.2	8.72	8.35	3	1
High	P61006	Ras-related protein Rab-8A OS=Homo sapiens OX=9606 GN=RAB8A PE=1 SV=1	0	17.555	20	4	14	1	207	23.7	9.07	41.46	4	1
High	O14745	Na(+)/H(+) exchange regulatory cofactor NHE-RF1 OS=Homo sapiens OX=9606 GN=SLC9A3R1 PE=1 SV=4	0	17.431	12	3	4	3	358	38.8	5.77	13.58	3	1
High	P02549	Spectrin alpha chain, erythrocytic 1 OS=Homo sapiens OX=9606 GN=SPTA1 PE=1 SV=5	0	17.416	2	3	3	3	2419	279.8	5.05	12.13	3	1
High	Q9NPQ8	Synembryn-A OS=Homo sapiens OX=9606 GN=RIC8A PE=1 SV=3	0	17.357	5	2	3	2	531	59.7	5.33	12.77	2	1
High	P29966	Myristoylated alanine-rich C-kinase substrate OS=Homo sapiens OX=9606 GN=MARCKS PE=1 SV=4	0	17.259	11	2	5	2	332	31.5	4.45	17.6	2	1
High	P20339	Ras-related protein Rab-5A OS=Homo sapiens OX=9606 GN=RAB5A PE=1 SV=2	0	17.21	21	4	7	1	215	23.6	8.15	20.17	4	1
High	P02748	Complement component C9 OS=Homo sapiens OX=9606 GN=C9 PE=1 SV=2	0	17.201	8	3	7	3	559	63.1	5.59	18.63	3	1
High	Q14247	Src substrate cortactin OS=Homo sapiens OX=9606 GN=CTTN PE=1 SV=2	0	17.181	12	5	5	5	550	61.5	5.4	12.29	5	1
High	Q9NZB2	Constitutive coactivator of PPAR-gamma-like protein 1 OS=Homo sapiens OX=9606 GN=FAM120A PE=1 SV=2	0	17.181	4	3	3	3	1118	121.8	8.88	11.58	3	1
High	Q02487	Desmocollin-2 OS=Homo sapiens OX=9606 GN=DSC2 PE=1 SV=1	0	17.083	6	4	5	4	901	99.9	5.34	16.42	4	1
High	Q8WUD1	Ras-related protein Rab-2B OS=Homo sapiens OX=9606 GN=RAB2B PE=1 SV=1	0	16.841	17	3	5	3	216	24.2	7.83	20.12	3	1
High	P40123	Adenylyl cyclase-associated protein 2 OS=Homo sapiens OX=9606 GN=CAP2 PE=1 SV=1	0	16.561	11	5	6	4	477	52.8	6.37	16.88	5	1
High	O75923	Dysferlin OS=Homo sapiens OX=9606 GN=DYSF PE=1 SV=1	0	16.538	3	5	5	5	2080	237.1	5.64	7.83	5	1
High	P16070	CD44 antigen OS=Homo sapiens OX=9606 GN=CD44 PE=1 SV=3	0	16.513	5	3	6	3	742	81.5	5.33	13.31	3	1
High	P30519	Heme oxygenase 2 OS=Homo sapiens OX=9606 GN=HMOX2 PE=1 SV=2	0	16.326	9	2	4	2	316	36	5.41	16.87	2	1
High	Q6UVK1	Chondroitin sulfate proteoglycan 4 OS=Homo sapiens OX=9606 GN=CSPG4 PE=1 SV=2	0	16.246	2	3	4	3	2322	250.4	5.47	13.84	3	1
High	P08648	Integrin alpha-5 OS=Homo sapiens OX=9606 GN=ITGA5 PE=1 SV=2	0	16.232	5	3	3	3	1049	114.5	5.77	11.65	3	1
High	Q15046	Lysine--tRNA ligase OS=Homo sapiens OX=9606 GN=KARS1 PE=1 SV=3	0	16.212	7	4	4	4	597	68	6.35	12.36	4	1
High	P61106	Ras-related protein Rab-14 OS=Homo sapiens OX=9606 GN=RAB14 PE=1 SV=4	0	16.177	24	4	9	3	215	23.9	6.21	29.09	4	1
High	Q99829	Copine-1 OS=Homo sapiens OX=9606 GN=CPNE1 PE=1 SV=1	0	15.855	7	3	6	3	537	59	5.83	18.89	3	1
High	P11279	Lysosome-associated membrane glycoprotein 1 OS=Homo sapiens OX=9606 GN=LAMP1 PE=1 SV=3	0	15.59	5	2	4	2	417	44.9	8.75	18.73	2	1
High	P35613	Basigin OS=Homo sapiens OX=9606 GN=BSG PE=1 SV=2	0	15.583	10	3	3	3	385	42.2	5.66	10.29	3	1
High	Q96CW1	AP-2 complex subunit mu OS=Homo sapiens OX=9606 GN=AP2M1 PE=1 SV=2	0	15.505	12	3	3	3	435	49.6	9.54	9.64	3	1
High	P22528	Cornifin-B OS=Homo sapiens OX=9606 GN=SPRR1B PE=1 SV=2	0	15.384	62	4	10	1	89	9.9	8.48	25.64	4	1
High	P55010	Eukaryotic translation initiation factor 5 OS=Homo sapiens OX=9606 GN=EIF5 PE=1 SV=2	0	15.094	12	5	9	5	431	49.2	5.58	23.11	5	1
High	Q9BR76	Coronin-1B OS=Homo sapiens OX=9606 GN=CORO1B PE=1 SV=1	0	15.075	13	4	4	4	489	54.2	5.88	9.97	4	1
High	Q13576	Ras GTPase-activating-like protein IQGAP2 OS=Homo sapiens OX=9606 GN=IQGAP2 PE=1 SV=4	0	14.999	4	4	5	3	1575	180.5	5.64	10.81	4	1
High	P62491	Ras-related protein Rab-11A OS=Homo sapiens OX=9606 GN=RAB11A PE=1 SV=3	0	14.962	20	4	7	4	216	24.4	6.57	21.79	4	1
High	Q9Y2A7	Nck-associated protein 1 OS=Homo sapiens OX=9606 GN=NCKAP1 PE=1 SV=1	0	14.918	4	3	3	3	1128	128.7	6.62	9.83	3	1
High	P51636	Caveolin-2 OS=Homo sapiens OX=9606 GN=CAV2 PE=1 SV=2	0	14.893	11	1	2	1	162	18.3	5.27	9.64	1	1
High	Q9UI12	V-type proton ATPase subunit H OS=Homo sapiens OX=9606 GN=ATP6V1H PE=1 SV=1	0	14.877	9	2	2	2	483	55.8	6.48	9.43	2	1
High	P62834	Ras-related protein Rap-1A OS=Homo sapiens OX=9606 GN=RAP1A PE=1 SV=1	0	14.835	25	4	10	4	184	21	6.67	28.01	4	1
High	Q9UEY8	Gamma-adducin OS=Homo sapiens OX=9606 GN=ADD3 PE=1 SV=1	0	14.712	6	2	3	2	706	79.1	6.32	9.96	2	1
High	O15162	Phospholipid scramblase 1 OS=Homo sapiens OX=9606 GN=PLSCR1 PE=1 SV=1	0	14.458	12	2	3	2	318	35	4.94	10.54	2	1
High	Q14019	Coactosin-like protein OS=Homo sapiens OX=9606 GN=COTL1 PE=1 SV=3	0	14.189	17	2	4	2	142	15.9	5.67	14.14	2	1
High	Q9BPW8	Protein NipSnap homolog 1 OS=Homo sapiens OX=9606 GN=NIPSNAP1 PE=1 SV=1	0	14.113	5	1	2	1	284	33.3	9.31	9.42	1	1
High	P01780	Immunoglobulin heavy variable 3-7 OS=Homo sapiens OX=9606 GN=IGHV3-7 PE=1 SV=2	0	14.056	32	4	4	2	117	12.9	6.57	11.41	4	1
High	P49585	Choline-phosphate cytidylyltransferase A OS=Homo sapiens OX=9606 GN=PCYT1A PE=1 SV=2	0	13.998	7	2	3	2	367	41.7	7.25	10.4	2	1
High	P84095	Rho-related GTP-binding protein RhoG OS=Homo sapiens OX=9606 GN=RHOG PE=1 SV=1	0	13.896	23	3	5	3	191	21.3	8.12	16.21	3	1
High	P48960	Adhesion G protein-coupled receptor E5 OS=Homo sapiens OX=9606 GN=ADGRE5 PE=1 SV=4	0	13.781	2	1	2	1	835	91.8	6.87	8.18	1	1
High	P00505	Aspartate aminotransferase, mitochondrial OS=Homo sapiens OX=9606 GN=GOT2 PE=1 SV=3	0	13.749	8	3	6	3	430	47.5	9.01	22.02	3	1
High	P07357	Complement component C8 alpha chain OS=Homo sapiens OX=9606 GN=C8A PE=1 SV=2	0	13.7	3	1	2	1	584	65.1	6.47	9.31	1	1
High	Q96Q06	Perilipin-4 OS=Homo sapiens OX=9606 GN=PLIN4 PE=1 SV=2	0	13.36	3	3	3	3	1357	134.3	8.73	9.17	3	1
High	Q15758	Neutral amino acid transporter B(0) OS=Homo sapiens OX=9606 GN=SLC1A5 PE=1 SV=2	0	13.265	8	3	3	3	541	56.6	5.48	9.42	3	1
High	O00160	Unconventional myosin-If OS=Homo sapiens OX=9606 GN=MYO1F PE=1 SV=3	0	13.226	4	3	3	3	1098	124.8	9.11	11.56	3	1
High	Q9P258	Protein RCC2 OS=Homo sapiens OX=9606 GN=RCC2 PE=1 SV=2	0	13.225	5	2	3	2	522	56	8.78	11.94	2	1
High	Q6YHK3	CD109 antigen OS=Homo sapiens OX=9606 GN=CD109 PE=1 SV=2	0	13.21	4	3	3	3	1445	161.6	5.85	7.55	3	1
High	P33121	Long-chain-fatty-acid--CoA ligase 1 OS=Homo sapiens OX=9606 GN=ACSL1 PE=1 SV=1	0	13.128	5	3	4	3	698	77.9	7.15	12.57	3	1
High	Q13158	FAS-associated death domain protein OS=Homo sapiens OX=9606 GN=FADD PE=1 SV=1	0	13.122	12	1	3	1	208	23.3	5.69	7.08	1	1
High	Q9H910	Jupiter microtubule associated homolog 2 OS=Homo sapiens OX=9606 GN=JPT2 PE=1 SV=1	0	13.071	22	3	5	3	190	20.1	9.26	13.73	3	1
High	Q04760	Lactoylglutathione lyase OS=Homo sapiens OX=9606 GN=GLO1 PE=1 SV=4	0	13.026	24	5	8	5	184	20.8	5.31	19.66	5	1
High	P27449	V-type proton ATPase 16 kDa proteolipid subunit OS=Homo sapiens OX=9606 GN=ATP6V0C PE=1 SV=1	0	12.814	12	1	2	1	155	15.7	8.44	8.46	1	1
High	Q9UDY4	DnaJ homolog subfamily B member 4 OS=Homo sapiens OX=9606 GN=DNAJB4 PE=1 SV=1	0	12.797	15	3	3	3	337	37.8	8.5	9.8	3	1
High	P04216	Thy-1 membrane glycoprotein OS=Homo sapiens OX=9606 GN=THY1 PE=1 SV=2	0	12.782	24	3	4	3	161	17.9	8.73	14.04	3	1
High	P00734	Prothrombin OS=Homo sapiens OX=9606 GN=F2 PE=1 SV=2	0	12.778	5	2	3	2	622	70	5.9	15.19	2	1
High	Q9UKG1	DCC-interacting protein 13-alpha OS=Homo sapiens OX=9606 GN=APPL1 PE=1 SV=1	0	12.777	6	2	3	2	709	79.6	5.41	10.35	2	1
High	P49903	Selenide, water dikinase 1 OS=Homo sapiens OX=9606 GN=SEPHS1 PE=1 SV=2	0	12.736	9	2	3	2	392	42.9	5.97	11.5	2	1
High	Q30154	HLA class II histocompatibility antigen, DR beta 5 chain OS=Homo sapiens OX=9606 GN=HLA-DRB5 PE=1 SV=1	0	12.67	10	2	5	1	266	30	6.93	16.37	2	1
High	Q9Y6W5	Wiskott-Aldrich syndrome protein family member 2 OS=Homo sapiens OX=9606 GN=WASF2 PE=1 SV=3	0	12.633	6	2	3	2	498	54.3	5.53	10.6	2	1
High	Q13642	Four and a half LIM domains protein 1 OS=Homo sapiens OX=9606 GN=FHL1 PE=1 SV=4	0	12.61	10	3	10	3	323	36.2	8.97	25.82	3	1
High	O00499	Myc box-dependent-interacting protein 1 OS=Homo sapiens OX=9606 GN=BIN1 PE=1 SV=1	0	12.554	5	2	3	2	593	64.7	5.06	9.07	2	1
High	P07947	Tyrosine-protein kinase Yes OS=Homo sapiens OX=9606 GN=YES1 PE=1 SV=3	0	12.505	5	2	4	1	543	60.8	6.74	9.88	2	1
High	Q13641	Trophoblast glycoprotein OS=Homo sapiens OX=9606 GN=TPBG PE=1 SV=1	0	12.443	8	2	2	2	420	46	6.83	8.45	2	1
High	Q14574	Desmocollin-3 OS=Homo sapiens OX=9606 GN=DSC3 PE=1 SV=3	0	12.375	4	3	3	3	896	99.9	6.1	9.5	3	1
High	O95817	BAG family molecular chaperone regulator 3 OS=Homo sapiens OX=9606 GN=BAG3 PE=1 SV=3	0	12.353	6	2	2	2	575	61.6	6.95	8.82	2	1
High	P05362	Intercellular adhesion molecule 1 OS=Homo sapiens OX=9606 GN=ICAM1 PE=1 SV=2	0	12.35	6	2	2	2	532	57.8	7.99	8.24	2	1
High	P46108	Adapter molecule crk OS=Homo sapiens OX=9606 GN=CRK PE=1 SV=2	0	12.116	11	2	2	2	304	33.8	5.55	8.3	2	1
High	P04233	HLA class II histocompatibility antigen gamma chain OS=Homo sapiens OX=9606 GN=CD74 PE=1 SV=3	0	12.086	14	3	5	3	296	33.5	8.44	8.53	3	1
High	Q9Y624	Junctional adhesion molecule A OS=Homo sapiens OX=9606 GN=F11R PE=1 SV=1	0	12.074	13	3	3	3	299	32.6	7.9	9.86	3	1
High	P49841	Glycogen synthase kinase-3 beta OS=Homo sapiens OX=9606 GN=GSK3B PE=1 SV=2	0	12.068	13	2	2	2	420	46.7	8.78	8.28	2	1
High	Q92629	Delta-sarcoglycan OS=Homo sapiens OX=9606 GN=SGCD PE=1 SV=2	0	12.01	12	3	6	3	289	32.1	9.11	16.7	3	1
High	Q9UGI8	Testin OS=Homo sapiens OX=9606 GN=TES PE=1 SV=1	0	11.998	10	4	5	4	421	48	7.68	2.66	4	1
High	Q13586	Stromal interaction molecule 1 OS=Homo sapiens OX=9606 GN=STIM1 PE=1 SV=3	0	11.845	5	2	3	2	685	77.4	6.67	9.5	2	1
High	Q9NR28	Diablo homolog, mitochondrial OS=Homo sapiens OX=9606 GN=DIABLO PE=1 SV=1	0	11.832	17	2	4	2	239	27.1	5.9	14.72	2	1
High	Q01628	Interferon-induced transmembrane protein 3 OS=Homo sapiens OX=9606 GN=IFITM3 PE=1 SV=2	0	11.68	30	2	6	2	133	14.6	7.01	8.32	2	1
High	A0A0C4DH25	Immunoglobulin kappa variable 3D-20 OS=Homo sapiens OX=9606 GN=IGKV3D-20 PE=3 SV=1	0	11.665	22	2	22	1	116	12.5	4.59	82.64	2	1
High	Q14108	Lysosome membrane protein 2 OS=Homo sapiens OX=9606 GN=SCARB2 PE=1 SV=2	0	11.645	11	3	3	3	478	54.3	5.14	11.43	3	1
High	P61769	Beta-2-microglobulin OS=Homo sapiens OX=9606 GN=B2M PE=1 SV=1	0	11.578	27	2	3	2	119	13.7	6.52	10.58	2	1
High	Q9Y6I3	Epsin-1 OS=Homo sapiens OX=9606 GN=EPN1 PE=1 SV=2	0	11.532	7	2	2	2	576	60.3	4.83	8.39	2	1
High	O15260	Surfeit locus protein 4 OS=Homo sapiens OX=9606 GN=SURF4 PE=1 SV=3	0	11.471	10	2	9	2	269	30.4	7.78	23.22	2	1
High	Q08209	Serine/threonine-protein phosphatase 2B catalytic subunit alpha isoform OS=Homo sapiens OX=9606 GN=PPP3CA PE=1 SV=1	0	11.457	7	3	4	3	521	58.7	5.86	12.6	3	1
High	Q9Y5X1	Sorting nexin-9 OS=Homo sapiens OX=9606 GN=SNX9 PE=1 SV=1	0	11.438	7	2	2	2	595	66.6	5.58	7.93	2	1
High	Q8WVM8	Sec1 family domain-containing protein 1 OS=Homo sapiens OX=9606 GN=SCFD1 PE=1 SV=4	0	11.421	5	2	2	2	642	72.3	6.27	7.29	2	1
High	Q9UQ16	Dynamin-3 OS=Homo sapiens OX=9606 GN=DNM3 PE=1 SV=4	0	11.357	4	2	2	1	869	97.7	8.35	7.57	2	1
High	P07858	Cathepsin B OS=Homo sapiens OX=9606 GN=CTSB PE=1 SV=3	0	11.35	7	2	2	2	339	37.8	6.3	6.95	2	1
High	Q15833	Syntaxin-binding protein 2 OS=Homo sapiens OX=9606 GN=STXBP2 PE=1 SV=2	0	11.217	3	1	3	1	593	66.4	6.55	11.09	1	1
High	P15144	Aminopeptidase N OS=Homo sapiens OX=9606 GN=ANPEP PE=1 SV=4	0	11.212	3	2	3	2	967	109.5	5.48	11.87	2	1
High	Q96QA5	Gasdermin-A OS=Homo sapiens OX=9606 GN=GSDMA PE=1 SV=4	0	11.17	11	2	3	2	445	49.3	5.29	6.92	2	1
High	Q68EM7	Rho GTPase-activating protein 17 OS=Homo sapiens OX=9606 GN=ARHGAP17 PE=1 SV=1	0	11.165	5	2	2	2	881	95.4	7.62	7.29	2	1
High	Q01484	Ankyrin-2 OS=Homo sapiens OX=9606 GN=ANK2 PE=1 SV=4	0	11.138	1	3	3	3	3957	433.4	5.14	7.32	3	1
High	O95292	Vesicle-associated membrane protein-associated protein B/C OS=Homo sapiens OX=9606 GN=VAPB PE=1 SV=3	0	11.136	13	2	3	1	243	27.2	7.3	11.18	2	1
High	P01619	Immunoglobulin kappa variable 3-20 OS=Homo sapiens OX=9606 GN=IGKV3-20 PE=1 SV=2	0	11.119	22	2	24	1	116	12.5	4.96	87.68	2	1
High	P27361	Mitogen-activated protein kinase 3 OS=Homo sapiens OX=9606 GN=MAPK3 PE=1 SV=4	0	11.065	8	2	2	1	379	43.1	6.74	7.78	2	1
High	Q14344	Guanine nucleotide-binding protein subunit alpha-13 OS=Homo sapiens OX=9606 GN=GNA13 PE=1 SV=2	0	11.024	7	2	6	1	377	44	8	16.46	2	1
High	P13473	Lysosome-associated membrane glycoprotein 2 OS=Homo sapiens OX=9606 GN=LAMP2 PE=1 SV=2	0	10.909	5	3	5	3	410	44.9	5.63	16.62	3	1
High	P17612	cAMP-dependent protein kinase catalytic subunit alpha OS=Homo sapiens OX=9606 GN=PRKACA PE=1 SV=2	0	10.754	8	2	2	2	351	40.6	8.79	6.27	2	1
High	P04839	Cytochrome b-245 heavy chain OS=Homo sapiens OX=9606 GN=CYBB PE=1 SV=2	0	10.69	6	2	3	2	570	65.3	8.63	11	2	1
High	Q14005	Pro-interleukin-16 OS=Homo sapiens OX=9606 GN=IL16 PE=1 SV=4	0	10.687	4	3	3	3	1332	141.7	8.06	11.52	3	1
High	P08631	Tyrosine-protein kinase HCK OS=Homo sapiens OX=9606 GN=HCK PE=1 SV=5	0	10.663	6	3	4	1	526	59.6	6.7	9.95	3	1
High	P0DP04	Immunoglobulin heavy variable 3-43D OS=Homo sapiens OX=9606 GN=IGHV3-43D PE=3 SV=1	0	10.62	25	2	2	1	118	13	5.41	7.37	2	1
High	P06703	Protein S100-A6 OS=Homo sapiens OX=9606 GN=S100A6 PE=1 SV=1	0	10.581	47	4	21	4	90	10.2	5.48	25.22	4	1
High	Q4KMP7	TBC1 domain family member 10B OS=Homo sapiens OX=9606 GN=TBC1D10B PE=1 SV=3	0	10.565	5	2	2	2	808	87.1	9.19	8.03	2	1
High	P01031	Complement C5 OS=Homo sapiens OX=9606 GN=C5 PE=1 SV=4	0	10.469	2	2	2	2	1676	188.2	6.52	6.71	2	1
High	P35321	Cornifin-A OS=Homo sapiens OX=9606 GN=SPRR1A PE=1 SV=2	0	10.445	62	4	6	1	89	9.9	8.48	7.88	4	1
High	Q86UE4	Protein LYRIC OS=Homo sapiens OX=9606 GN=MTDH PE=1 SV=2	0	10.443	8	2	2	2	582	63.8	9.32	8.06	2	1
High	Q96AM1	Mas-related G-protein coupled receptor member F OS=Homo sapiens OX=9606 GN=MRGPRF PE=2 SV=1	0	10.442	8	2	2	2	343	38.1	8.56	6.62	2	1
High	P08567	Pleckstrin OS=Homo sapiens OX=9606 GN=PLEK PE=1 SV=3	0	10.433	14	2	3	2	350	40.1	8.28	9.17	2	1
High	O14735	CDP-diacylglycerol--inositol 3-phosphatidyltransferase OS=Homo sapiens OX=9606 GN=CDIPT PE=1 SV=1	0	10.337	11	2	4	2	213	23.5	8.03	12.2	2	1
High	Q92888	Rho guanine nucleotide exchange factor 1 OS=Homo sapiens OX=9606 GN=ARHGEF1 PE=1 SV=2	0	10.299	7	4	4	4	912	102.4	5.66	7.39	4	1
High	Q13976	cGMP-dependent protein kinase 1 OS=Homo sapiens OX=9606 GN=PRKG1 PE=1 SV=3	0	10.298	4	2	2	2	671	76.3	6.04	7.34	2	1
High	O94905	Erlin-2 OS=Homo sapiens OX=9606 GN=ERLIN2 PE=1 SV=1	0	10.246	11	3	3	3	339	37.8	5.62	9.18	3	1
High	Q9NPF4	Probable tRNA N6-adenosine threonylcarbamoyltransferase OS=Homo sapiens OX=9606 GN=OSGEP PE=1 SV=1	0	10.242	16	3	3	3	335	36.4	6.35	6.05	3	1
High	P01034	Cystatin-C OS=Homo sapiens OX=9606 GN=CST3 PE=1 SV=1	0	10.194	12	2	2	2	146	15.8	8.75	6.45	2	1
High	Q07954	Prolow-density lipoprotein receptor-related protein 1 OS=Homo sapiens OX=9606 GN=LRP1 PE=1 SV=2	0	10.166	1	2	2	2	4544	504.3	5.39	7.5	2	1
High	P29350	Tyrosine-protein phosphatase non-receptor type 6 OS=Homo sapiens OX=9606 GN=PTPN6 PE=1 SV=1	0	10.118	9	3	4	3	595	67.5	7.78	10.22	3	1
High	O60941	Dystrobrevin beta OS=Homo sapiens OX=9606 GN=DTNB PE=1 SV=1	0	10.069	5	2	4	2	627	71.3	7.91	13.86	2	1
High	P20338	Ras-related protein Rab-4A OS=Homo sapiens OX=9606 GN=RAB4A PE=1 SV=3	0	10.036	11	2	6	1	218	24.4	6.07	19.43	2	1
High	P04003	C4b-binding protein alpha chain OS=Homo sapiens OX=9606 GN=C4BPA PE=1 SV=2	0	9.842	6	4	4	4	597	67	7.3	7.33	4	1
High	P23743	Diacylglycerol kinase alpha OS=Homo sapiens OX=9606 GN=DGKA PE=1 SV=3	0	9.828	6	2	2	2	735	82.6	6.73	6.34	2	1
High	Q13564	NEDD8-activating enzyme E1 regulatory subunit OS=Homo sapiens OX=9606 GN=NAE1 PE=1 SV=1	0	9.809	5	2	2	2	534	60.2	5.4	5.01	2	1
High	P15153	Ras-related C3 botulinum toxin substrate 2 OS=Homo sapiens OX=9606 GN=RAC2 PE=1 SV=1	0	9.787	17	3	4	1	192	21.4	7.61	11.04	3	1
High	Q969G5	Caveolae-associated protein 3 OS=Homo sapiens OX=9606 GN=CAVIN3 PE=1 SV=3	0	9.773	10	2	4	2	261	27.7	6.43	17.73	2	1
High	Q9UL26	Ras-related protein Rab-22A OS=Homo sapiens OX=9606 GN=RAB22A PE=1 SV=2	0	9.745	16	2	2	2	194	21.8	8.15	6.21	2	1
High	P62330	ADP-ribosylation factor 6 OS=Homo sapiens OX=9606 GN=ARF6 PE=1 SV=2	0	9.734	18	2	3	2	175	20.1	8.95	9.87	2	1
High	Q92896	Golgi apparatus protein 1 OS=Homo sapiens OX=9606 GN=GLG1 PE=1 SV=2	0	9.712	3	2	2	2	1179	134.5	6.9	4.17	2	1
High	P14209	CD99 antigen OS=Homo sapiens OX=9606 GN=CD99 PE=1 SV=1	0	9.674	8	1	2	1	185	18.8	4.75	7.53	1	1
High	O00264	Membrane-associated progesterone receptor component 1 OS=Homo sapiens OX=9606 GN=PGRMC1 PE=1 SV=3	0	9.668	15	3	5	3	195	21.7	4.7	14.08	3	1
High	P22059	Oxysterol-binding protein 1 OS=Homo sapiens OX=9606 GN=OSBP PE=1 SV=1	0	9.663	6	2	3	2	807	89.4	7.3	11.85	2	1
High	Q9BRF8	Serine/threonine-protein phosphatase CPPED1 OS=Homo sapiens OX=9606 GN=CPPED1 PE=1 SV=3	0	9.642	8	2	2	2	314	35.5	6.2	6.52	2	1
High	O95793	Double-stranded RNA-binding protein Staufen homolog 1 OS=Homo sapiens OX=9606 GN=STAU1 PE=1 SV=2	0	9.634	5	2	2	2	577	63.1	9.44	6.42	2	1
High	P01880	Immunoglobulin heavy constant delta OS=Homo sapiens OX=9606 GN=IGHD PE=1 SV=3	0	9.56	7	1	1	1	384	42.3	8.12	5.17	1	1
High	Q9BSK0	MARVEL domain-containing protein 1 OS=Homo sapiens OX=9606 GN=MARVELD1 PE=1 SV=1	0	9.542	17	1	1	1	173	18.9	9.6	6.91	1	1
High	Q86VI3	Ras GTPase-activating-like protein IQGAP3 OS=Homo sapiens OX=9606 GN=IQGAP3 PE=1 SV=2	0	9.525	2	2	2	1	1631	184.6	7.65	6.95	2	1
High	Q5ZPR3	CD276 antigen OS=Homo sapiens OX=9606 GN=CD276 PE=1 SV=1	0	9.514	5	1	1	1	534	57.2	4.91	5.9	1	1
High	P24158	Myeloblastin OS=Homo sapiens OX=9606 GN=PRTN3 PE=1 SV=3	0	9.484	9	1	2	1	256	27.8	8.35	7.9	1	1
High	Q8N8S7	Protein enabled homolog OS=Homo sapiens OX=9606 GN=ENAH PE=1 SV=2	0	9.481	6	2	2	2	591	66.5	6.93	8.64	2	1
High	P51153	Ras-related protein Rab-13 OS=Homo sapiens OX=9606 GN=RAB13 PE=1 SV=1	0	9.476	12	2	6	1	203	22.8	9.19	18.76	2	1
High	Q13153	Serine/threonine-protein kinase PAK 1 OS=Homo sapiens OX=9606 GN=PAK1 PE=1 SV=2	0	9.424	5	2	3	2	545	60.6	5.76	11.5	2	1
High	A0A0C4DH31	Immunoglobulin heavy variable 1-18 OS=Homo sapiens OX=9606 GN=IGHV1-18 PE=3 SV=1	0	9.414	24	2	4	2	117	12.8	8.84	15.64	2	1
High	P14174	Macrophage migration inhibitory factor OS=Homo sapiens OX=9606 GN=MIF PE=1 SV=4	0	9.407	18	2	4	2	115	12.5	7.88	11.9	2	1
High	P61225	Ras-related protein Rap-2b OS=Homo sapiens OX=9606 GN=RAP2B PE=1 SV=1	0	9.402	11	2	2	2	183	20.5	4.81	5.9	2	1
High	O60610	Protein diaphanous homolog 1 OS=Homo sapiens OX=9606 GN=DIAPH1 PE=1 SV=2	0	9.225	6	4	4	4	1272	141.3	5.41	5.01	4	1
High	Q08188	Protein-glutamine gamma-glutamyltransferase E OS=Homo sapiens OX=9606 GN=TGM3 PE=1 SV=4	0	9.12	3	1	1	1	693	76.6	5.86	5.13	1	1
High	Q16585	Beta-sarcoglycan OS=Homo sapiens OX=9606 GN=SGCB PE=1 SV=1	0	9.067	5	1	1	1	318	34.8	8.62	4.36	1	1
High	Q9UBC9	Small proline-rich protein 3 OS=Homo sapiens OX=9606 GN=SPRR3 PE=1 SV=2	0	9.06	20	3	3	3	169	18.1	8.57	6.65	3	1
High	Q9NTJ5	Phosphatidylinositol-3-phosphatase SAC1 OS=Homo sapiens OX=9606 GN=SACM1L PE=1 SV=2	0	9.054	4	2	2	2	587	66.9	7.12	7	2	1
High	O00400	Acetyl-coenzyme A transporter 1 OS=Homo sapiens OX=9606 GN=SLC33A1 PE=1 SV=1	0	8.967	7	2	2	2	549	60.9	7.33	8.01	2	1
High	P09769	Tyrosine-protein kinase Fgr OS=Homo sapiens OX=9606 GN=FGR PE=1 SV=2	0	8.953	5	2	3	1	529	59.4	5.59	7.23	2	1
High	P57735	Ras-related protein Rab-25 OS=Homo sapiens OX=9606 GN=RAB25 PE=1 SV=2	0	8.845	10	2	2	2	213	23.5	5.96	6.07	2	1
High	P54709	Sodium/potassium-transporting ATPase subunit beta-3 OS=Homo sapiens OX=9606 GN=ATP1B3 PE=1 SV=1	0	8.815	9	2	2	2	279	31.5	8.35	5.3	2	1
High	Q9UM54	Unconventional myosin-VI OS=Homo sapiens OX=9606 GN=MYO6 PE=1 SV=4	0	8.799	2	1	1	1	1294	149.6	8.53	5.34	1	1
High	P11277	Spectrin beta chain, erythrocytic OS=Homo sapiens OX=9606 GN=SPTB PE=1 SV=5	0	8.79	2	2	2	2	2137	246.3	5.27	6.54	2	1
High	Q13325	Interferon-induced protein with tetratricopeptide repeats 5 OS=Homo sapiens OX=9606 GN=IFIT5 PE=1 SV=1	0	8.687	2	1	2	1	482	55.8	7.4	5.42	1	1
High	Q8N6H7	ADP-ribosylation factor GTPase-activating protein 2 OS=Homo sapiens OX=9606 GN=ARFGAP2 PE=1 SV=1	0	8.475	5	2	2	2	521	56.7	7.99	6.82	2	1
High	Q06787	Synaptic functional regulator FMR1 OS=Homo sapiens OX=9606 GN=FMR1 PE=1 SV=1	0	8.415	3	2	2	2	632	71.1	7.42	5.96	2	1
High	P61421	V-type proton ATPase subunit d 1 OS=Homo sapiens OX=9606 GN=ATP6V0D1 PE=1 SV=1	0	8.308	8	1	1	1	351	40.3	5	6.96	1	1
High	P23229	Integrin alpha-6 OS=Homo sapiens OX=9606 GN=ITGA6 PE=1 SV=5	0	8.306	2	2	3	2	1130	126.5	6.61	9.54	2	1
High	Q9Y4H4	G-protein-signaling modulator 3 OS=Homo sapiens OX=9606 GN=GPSM3 PE=1 SV=1	0	8.283	11	1	2	1	160	17.9	4.97	5.05	1	1
High	Q93050	V-type proton ATPase 116 kDa subunit a1 OS=Homo sapiens OX=9606 GN=ATP6V0A1 PE=1 SV=3	0	8.275	2	1	1	1	837	96.4	6.43	3.97	1	1
High	P52630	Signal transducer and activator of transcription 2 OS=Homo sapiens OX=9606 GN=STAT2 PE=1 SV=1	0	8.238	3	1	1	1	851	97.9	5.49	5.41	1	1
High	P07358	Complement component C8 beta chain OS=Homo sapiens OX=9606 GN=C8B PE=1 SV=3	0	8.176	3	1	1	1	591	67	8.13	3.66	1	1
High	Q9H307	Pinin OS=Homo sapiens OX=9606 GN=PNN PE=1 SV=5	0	8.164	3	2	2	2	717	81.6	7.14	5.77	2	1
High	P40199	Carcinoembryonic antigen-related cell adhesion molecule 6 OS=Homo sapiens OX=9606 GN=CEACAM6 PE=1 SV=3	0	8.138	6	2	2	2	344	37.2	5.82	4.26	2	1
High	Q12860	Contactin-1 OS=Homo sapiens OX=9606 GN=CNTN1 PE=1 SV=1	0	8.018	3	2	2	2	1018	113.2	5.9	4.18	2	1
High	Q9UHQ9	NADH-cytochrome b5 reductase 1 OS=Homo sapiens OX=9606 GN=CYB5R1 PE=1 SV=1	0	7.98	8	2	2	2	305	34.1	9.38	6.9	2	1
High	Q96P63	Serpin B12 OS=Homo sapiens OX=9606 GN=SERPINB12 PE=1 SV=1	0	7.943	4	1	1	1	405	46.2	5.53	3.64	1	1
High	P55008	Allograft inflammatory factor 1 OS=Homo sapiens OX=9606 GN=AIF1 PE=1 SV=1	0	7.936	14	1	1	1	147	16.7	6.24	5.05	1	1
High	P54289	Voltage-dependent calcium channel subunit alpha-2/delta-1 OS=Homo sapiens OX=9606 GN=CACNA2D1 PE=1 SV=3	0	7.843	3	2	2	2	1103	124.5	5.27	4.9	2	1
High	P35813	Protein phosphatase 1A OS=Homo sapiens OX=9606 GN=PPM1A PE=1 SV=1	0	7.818	6	2	2	2	382	42.4	5.36	6.42	2	1
High	P21912	Succinate dehydrogenase [ubiquinone] iron-sulfur subunit, mitochondrial OS=Homo sapiens OX=9606 GN=SDHB PE=1 SV=3	0	7.805	9	2	3	2	280	31.6	8.76	8.2	2	1
High	Q92542	Nicastrin OS=Homo sapiens OX=9606 GN=NCSTN PE=1 SV=2	0	7.762	4	1	3	1	709	78.4	5.99	5.86	1	1
High	P49768	Presenilin-1 OS=Homo sapiens OX=9606 GN=PSEN1 PE=1 SV=1	0	7.697	7	2	2	2	467	52.6	5.31	5.6	2	1
High	Q9UHB6	LIM domain and actin-binding protein 1 OS=Homo sapiens OX=9606 GN=LIMA1 PE=1 SV=1	0	7.696	3	1	1	1	759	85.2	6.84	3.46	1	1
High	Q9UN37	Vacuolar protein sorting-associated protein 4A OS=Homo sapiens OX=9606 GN=VPS4A PE=1 SV=1	0	7.694	5	2	2	2	437	48.9	7.8	4.96	2	1
High	Q96EY1	DnaJ homolog subfamily A member 3, mitochondrial OS=Homo sapiens OX=9606 GN=DNAJA3 PE=1 SV=2	0	7.558	6	2	2	2	480	52.5	9.26	6.59	2	1
High	Q9P289	Serine/threonine-protein kinase 26 OS=Homo sapiens OX=9606 GN=STK26 PE=1 SV=2	0	7.558	6	2	2	2	416	46.5	5.29	5.34	2	1
High	Q9HCS2	Cytochrome P450 4F12 OS=Homo sapiens OX=9606 GN=CYP4F12 PE=1 SV=3	0	7.497	6	2	2	2	524	60.3	7.55	6.51	2	1
High	P29466	Caspase-1 OS=Homo sapiens OX=9606 GN=CASP1 PE=1 SV=1	0	7.497	7	2	2	2	404	45.1	5.91	5.38	2	1
High	Q8NFH5	Nucleoporin NUP35 OS=Homo sapiens OX=9606 GN=NUP35 PE=1 SV=1	0	7.496	6	1	1	1	326	34.8	9.09	4.22	1	1
High	Q9BTW9	Tubulin-specific chaperone D OS=Homo sapiens OX=9606 GN=TBCD PE=1 SV=2	0	7.445	4	2	3	2	1192	132.5	6.19	6.99	2	1
High	P20645	Cation-dependent mannose-6-phosphate receptor OS=Homo sapiens OX=9606 GN=M6PR PE=1 SV=1	0	7.444	5	1	1	1	277	31	5.83	4.46	1	1
High	Q8NF37	Lysophosphatidylcholine acyltransferase 1 OS=Homo sapiens OX=9606 GN=LPCAT1 PE=1 SV=2	0	7.422	3	1	2	1	534	59.1	6.02	8.76	1	1
High	Q12884	Prolyl endopeptidase FAP OS=Homo sapiens OX=9606 GN=FAP PE=1 SV=5	0	7.402	3	2	2	2	760	87.7	6.65	5.49	2	1
High	Q99816	Tumor susceptibility gene 101 protein OS=Homo sapiens OX=9606 GN=TSG101 PE=1 SV=2	0	7.395	10	2	2	2	390	43.9	6.46	6.67	2	1
High	Q00535	Cyclin-dependent-like kinase 5 OS=Homo sapiens OX=9606 GN=CDK5 PE=1 SV=3	0	7.378	8	2	3	1	292	33.3	7.66	8.35	2	1
High	P00533	Epidermal growth factor receptor OS=Homo sapiens OX=9606 GN=EGFR PE=1 SV=2	0	7.332	2	1	1	1	1210	134.2	6.68	4.21	1	1
High	Q9BUL8	Programmed cell death protein 10 OS=Homo sapiens OX=9606 GN=PDCD10 PE=1 SV=1	0	7.301	17	2	2	2	212	24.7	8.19	6.18	2	1
High	P01116	GTPase KRas OS=Homo sapiens OX=9606 GN=KRAS PE=1 SV=1	0	7.3	12	2	3	2	189	21.6	6.77	9.24	2	1
High	O75116	Rho-associated protein kinase 2 OS=Homo sapiens OX=9606 GN=ROCK2 PE=1 SV=4	0	7.106	2	1	1	1	1388	160.8	6.02	4.76	1	1
High	Q9UBI6	Guanine nucleotide-binding protein G(I)/G(S)/G(O) subunit gamma-12 OS=Homo sapiens OX=9606 GN=GNG12 PE=1 SV=3	0	7.103	32	2	4	2	72	8	8.97	16.59	2	1
High	Q9UBR2	Cathepsin Z OS=Homo sapiens OX=9606 GN=CTSZ PE=1 SV=1	0	7.046	7	2	2	2	303	33.8	7.11	6.88	2	1
High	Q96BM9	ADP-ribosylation factor-like protein 8A OS=Homo sapiens OX=9606 GN=ARL8A PE=1 SV=1	0	7	18	3	3	3	186	21.4	7.77	8.53	3	1
High	P55160	Nck-associated protein 1-like OS=Homo sapiens OX=9606 GN=NCKAP1L PE=1 SV=3	0	6.979	1	1	1	1	1127	128.1	6.86	4.4	1	1
High	P08253	72 kDa type IV collagenase OS=Homo sapiens OX=9606 GN=MMP2 PE=1 SV=2	0	6.95	3	1	1	1	660	73.8	5.47	3.77	1	1
High	P29972	Aquaporin-1 OS=Homo sapiens OX=9606 GN=AQP1 PE=1 SV=3	0	6.947	7	1	1	1	269	28.5	7.42	4.11	1	1
High	P42785	Lysosomal Pro-X carboxypeptidase OS=Homo sapiens OX=9606 GN=PRCP PE=1 SV=1	0	6.924	4	1	1	1	496	55.8	7.21	5.52	1	1
High	P62942	Peptidyl-prolyl cis-trans isomerase FKBP1A OS=Homo sapiens OX=9606 GN=FKBP1A PE=1 SV=2	0	6.92	13	1	3	1	108	11.9	8.16	11.17	1	1
High	O96005	Cleft lip and palate transmembrane protein 1 OS=Homo sapiens OX=9606 GN=CLPTM1 PE=1 SV=1	0	6.91	2	1	2	1	669	76	6.3	6.82	1	1
High	Q460N5	Protein mono-ADP-ribosyltransferase PARP14 OS=Homo sapiens OX=9606 GN=PARP14 PE=1 SV=3	0	6.878	1	1	1	1	1801	202.7	7.18	4.8	1	1
High	Q9H490	Phosphatidylinositol glycan anchor biosynthesis class U protein OS=Homo sapiens OX=9606 GN=PIGU PE=1 SV=3	0	6.877	4	1	2	1	435	50	7.72	7.33	1	1
High	Q14728	Major facilitator superfamily domain-containing protein 10 OS=Homo sapiens OX=9606 GN=MFSD10 PE=1 SV=1	0	6.863	6	1	1	1	455	48.3	9.6	4.8	1	1
High	O75558	Syntaxin-11 OS=Homo sapiens OX=9606 GN=STX11 PE=1 SV=1	0	6.826	6	1	2	1	287	33.2	6.55	8.3	1	1
High	P09543	2',3'-cyclic-nucleotide 3'-phosphodiesterase OS=Homo sapiens OX=9606 GN=CNP PE=1 SV=2	0	6.81	6	2	2	2	421	47.5	9.07	5.6	2	1
High	P17900	Ganglioside GM2 activator OS=Homo sapiens OX=9606 GN=GM2A PE=1 SV=4	0	6.81	10	1	1	1	193	20.8	5.31	4.19	1	1
High	P01593	Immunoglobulin kappa variable 1D-33 OS=Homo sapiens OX=9606 GN=IGKV1D-33 PE=1 SV=2	0	6.805	14	1	1	1	117	12.8	4.78	3.77	1	1
High	O75781	Paralemmin-1 OS=Homo sapiens OX=9606 GN=PALM PE=1 SV=2	0	6.795	4	1	2	1	387	42.1	5	7.67	1	1
High	O00186	Syntaxin-binding protein 3 OS=Homo sapiens OX=9606 GN=STXBP3 PE=1 SV=2	0	6.792	4	2	2	2	592	67.7	7.8	3.97	2	1
High	Q9NV70	Exocyst complex component 1 OS=Homo sapiens OX=9606 GN=EXOC1 PE=1 SV=4	0	6.767	2	1	2	1	894	101.9	6.61	3.62	1	1
High	Q5UIP0	Telomere-associated protein RIF1 OS=Homo sapiens OX=9606 GN=RIF1 PE=1 SV=2	0	6.752	1	1	1	1	2472	274.3	5.52	3.82	1	1
High	Q12846	Syntaxin-4 OS=Homo sapiens OX=9606 GN=STX4 PE=1 SV=2	0	6.733	7	1	1	1	297	34.2	6.28	5.26	1	1
High	P00740	Coagulation factor IX OS=Homo sapiens OX=9606 GN=F9 PE=1 SV=2	0	6.711	4	1	1	1	461	51.7	5.47	3.89	1	1
High	P35052	Glypican-1 OS=Homo sapiens OX=9606 GN=GPC1 PE=1 SV=2	0	6.572	4	2	2	2	558	61.6	7.3	6	2	1
High	Q9Y4E1	WASH complex subunit 2C OS=Homo sapiens OX=9606 GN=WASHC2C PE=1 SV=4	0	6.542	2	1	1	1	1320	144.8	4.79	3.2	1	1
High	Q53TN4	Cytochrome b reductase 1 OS=Homo sapiens OX=9606 GN=CYBRD1 PE=1 SV=1	0	6.539	4	1	1	1	286	31.6	8.76	4.18	1	1
High	P01040	Cystatin-A OS=Homo sapiens OX=9606 GN=CSTA PE=1 SV=1	0	6.53	28	3	3	3	98	11	5.5	5.26	3	1
High	O60262	Guanine nucleotide-binding protein G(I)/G(S)/G(O) subunit gamma-7 OS=Homo sapiens OX=9606 GN=GNG7 PE=1 SV=1	0	6.521	24	1	1	1	68	7.5	8.51	4.42	1	1
High	Q7L591	Docking protein 3 OS=Homo sapiens OX=9606 GN=DOK3 PE=1 SV=2	0	6.464	3	1	1	1	496	53.3	7.77	4.1	1	1
High	P09758	Tumor-associated calcium signal transducer 2 OS=Homo sapiens OX=9606 GN=TACSTD2 PE=1 SV=3	0	6.451	5	1	1	1	323	35.7	8.87	3.89	1	1
High	Q9BYT8	Neurolysin, mitochondrial OS=Homo sapiens OX=9606 GN=NLN PE=1 SV=1	0	6.436	4	2	5	2	704	80.6	6.64	3.01	2	1
High	O60488	Long-chain-fatty-acid--CoA ligase 4 OS=Homo sapiens OX=9606 GN=ACSL4 PE=1 SV=2	0	6.422	3	1	1	1	711	79.1	8.38	3.75	1	1
High	Q96FJ2	Dynein light chain 2, cytoplasmic OS=Homo sapiens OX=9606 GN=DYNLL2 PE=1 SV=1	0	6.407	12	1	5	1	89	10.3	7.37	14.81	1	1
High	P09619	Platelet-derived growth factor receptor beta OS=Homo sapiens OX=9606 GN=PDGFRB PE=1 SV=1	0	6.364	2	1	1	1	1106	123.9	4.98	3.85	1	1
High	P21964	Catechol O-methyltransferase OS=Homo sapiens OX=9606 GN=COMT PE=1 SV=2	0	6.354	8	1	1	1	271	30	5.47	5.27	1	1
High	P84022	Mothers against decapentaplegic homolog 3 OS=Homo sapiens OX=9606 GN=SMAD3 PE=1 SV=1	0	6.326	9	2	2	2	425	48.1	7.15	2.87	2	1
High	Q96IZ0	PRKC apoptosis WT1 regulator protein OS=Homo sapiens OX=9606 GN=PAWR PE=1 SV=1	0	6.301	5	1	1	1	340	36.5	5.41	4.26	1	1
High	Q9UEW8	STE20/SPS1-related proline-alanine-rich protein kinase OS=Homo sapiens OX=9606 GN=STK39 PE=1 SV=3	0	6.244	4	1	1	1	545	59.4	6.29	3.94	1	1
High	P07360	Complement component C8 gamma chain OS=Homo sapiens OX=9606 GN=C8G PE=1 SV=3	0	6.22	7	1	3	1	202	22.3	8.31	8.07	1	1
High	P21589	5'-nucleotidase OS=Homo sapiens OX=9606 GN=NT5E PE=1 SV=1	0	6.205	3	1	1	1	574	63.3	7.03	2.8	1	1
High	P19784	Casein kinase II subunit alpha' OS=Homo sapiens OX=9606 GN=CSNK2A2 PE=1 SV=1	0	6.162	4	1	1	1	350	41.2	8.56	4.22	1	1
High	O00468	Agrin OS=Homo sapiens OX=9606 GN=AGRN PE=1 SV=6	0	6.125	1	1	1	1	2068	217.2	6.39	3.15	1	1
High	Q9Y3L3	SH3 domain-binding protein 1 OS=Homo sapiens OX=9606 GN=SH3BP1 PE=1 SV=3	0	6.102	2	1	1	1	701	75.7	6.77	2.89	1	1
High	Q6PIU2	Neutral cholesterol ester hydrolase 1 OS=Homo sapiens OX=9606 GN=NCEH1 PE=1 SV=3	0	6.093	4	1	2	1	408	45.8	7.23	6.93	1	1
High	Q6RW13	Type-1 angiotensin II receptor-associated protein OS=Homo sapiens OX=9606 GN=AGTRAP PE=1 SV=1	0	6.088	14	1	1	1	159	17.4	6.14	3.84	1	1
High	Q13740	CD166 antigen OS=Homo sapiens OX=9606 GN=ALCAM PE=1 SV=2	0	6.04	3	1	1	1	583	65.1	6.25	2.89	1	1
High	Q5T9A4	ATPase family AAA domain-containing protein 3B OS=Homo sapiens OX=9606 GN=ATAD3B PE=1 SV=1	0	6.018	2	2	2	2	648	72.5	9.2	4.53	2	1
High	Q6ZSS7	Major facilitator superfamily domain-containing protein 6 OS=Homo sapiens OX=9606 GN=MFSD6 PE=1 SV=2	0	6.006	3	1	1	1	791	88	5.53	4.93	1	1
High	P24043	Laminin subunit alpha-2 OS=Homo sapiens OX=9606 GN=LAMA2 PE=1 SV=4	0	5.852	1	1	1	1	3122	343.7	6.4	4.44	1	1
High	O60437	Periplakin OS=Homo sapiens OX=9606 GN=PPL PE=1 SV=4	0	5.81	2	3	6	3	1756	204.6	5.6	6.75	3	1
High	Q8TBR7	TLC domain-containing protein 3A OS=Homo sapiens OX=9606 GN=TLCD3A PE=1 SV=2	0	5.793	5	1	1	1	257	29.4	9.41	2.92	1	1
High	Q86UP2	Kinectin OS=Homo sapiens OX=9606 GN=KTN1 PE=1 SV=1	0	5.751	2	2	2	2	1357	156.2	5.64	4.87	2	1
High	Q9P0J7	E3 ubiquitin-protein ligase KCMF1 OS=Homo sapiens OX=9606 GN=KCMF1 PE=1 SV=2	0	5.739	4	1	1	1	381	41.9	5.66	2.97	1	1
High	P18827	Syndecan-1 OS=Homo sapiens OX=9606 GN=SDC1 PE=1 SV=3	0	5.702	5	1	1	1	310	32.4	4.63	4.4	1	1
High	Q13425	Beta-2-syntrophin OS=Homo sapiens OX=9606 GN=SNTB2 PE=1 SV=1	0	5.656	4	2	3	2	540	57.9	8.82	8.17	2	1
High	O75534	Cold shock domain-containing protein E1 OS=Homo sapiens OX=9606 GN=CSDE1 PE=1 SV=2	0	5.645	2	1	1	1	798	88.8	6.25	2.86	1	1
High	P16157	Ankyrin-1 OS=Homo sapiens OX=9606 GN=ANK1 PE=1 SV=3	0	5.621	1	1	2	1	1881	206.1	6.01	5.84	1	1
High	P49407	Beta-arrestin-1 OS=Homo sapiens OX=9606 GN=ARRB1 PE=1 SV=2	0	5.6	4	1	1	1	418	47	6.2	4.66	1	1
High	P52735	Guanine nucleotide exchange factor VAV2 OS=Homo sapiens OX=9606 GN=VAV2 PE=1 SV=2	0	5.585	2	1	1	1	878	101.2	7.08	3.02	1	1
High	P59768	Guanine nucleotide-binding protein G(I)/G(S)/G(O) subunit gamma-2 OS=Homo sapiens OX=9606 GN=GNG2 PE=1 SV=2	0	5.578	23	1	1	1	71	7.8	7.99	4.16	1	1
High	Q687X5	Metalloreductase STEAP4 OS=Homo sapiens OX=9606 GN=STEAP4 PE=1 SV=1	0	5.573	3	1	1	1	459	51.9	9.29	3.75	1	1
High	Q8TCT9	Minor histocompatibility antigen H13 OS=Homo sapiens OX=9606 GN=HM13 PE=1 SV=1	0	5.558	4	1	1	1	377	41.5	6.43	4.07	1	1
High	O75131	Copine-3 OS=Homo sapiens OX=9606 GN=CPNE3 PE=1 SV=1	0	5.555	3	2	2	2	537	60.1	5.85	5.29	2	1
High	O75608	Acyl-protein thioesterase 1 OS=Homo sapiens OX=9606 GN=LYPLA1 PE=1 SV=1	0	5.554	10	1	1	1	230	24.7	6.77	2.84	1	1
High	P02649	Apolipoprotein E OS=Homo sapiens OX=9606 GN=APOE PE=1 SV=1	0	5.53	5	1	1	1	317	36.1	5.73	3.66	1	1
High	Q9NP58	ATP-binding cassette sub-family B member 6, mitochondrial OS=Homo sapiens OX=9606 GN=ABCB6 PE=1 SV=1	0	5.494	4	2	2	2	842	93.8	8.48	5.2	2	1
High	Q99685	Monoglyceride lipase OS=Homo sapiens OX=9606 GN=MGLL PE=1 SV=2	0	5.434	5	1	1	1	303	33.2	6.99	3.14	1	1
High	P27986	Phosphatidylinositol 3-kinase regulatory subunit alpha OS=Homo sapiens OX=9606 GN=PIK3R1 PE=1 SV=2	0	5.425	2	1	1	1	724	83.5	6.16	3.27	1	1
High	Q9ULC3	Ras-related protein Rab-23 OS=Homo sapiens OX=9606 GN=RAB23 PE=1 SV=1	0	5.403	7	1	2	1	237	26.6	6.6	8.39	1	1
High	P07948	Tyrosine-protein kinase Lyn OS=Homo sapiens OX=9606 GN=LYN PE=1 SV=3	0	5.38	6	3	4	1	512	58.5	7.11	6.63	3	1
High	P13671	Complement component C6 OS=Homo sapiens OX=9606 GN=C6 PE=1 SV=3	0	5.372	2	1	1	1	934	104.7	6.76	4.69	1	1
High	A0A087WW87	Immunoglobulin kappa variable 2-40 OS=Homo sapiens OX=9606 GN=IGKV2-40 PE=3 SV=2	0	5.371	11	1	2	1	121	13.3	4.61	7.51	1	1
High	Q99719	Septin-5 OS=Homo sapiens OX=9606 GN=SEPTIN5 PE=1 SV=1	0	5.344	5	1	1	1	369	42.8	6.67	3.7	1	1
High	Q92556	Engulfment and cell motility protein 1 OS=Homo sapiens OX=9606 GN=ELMO1 PE=1 SV=2	0	5.316	2	1	1	1	727	83.8	6.28	3.77	1	1
High	P30626	Sorcin OS=Homo sapiens OX=9606 GN=SRI PE=1 SV=1	0	5.307	10	2	2	2	198	21.7	5.59	4.5	2	1
High	O96019	Actin-like protein 6A OS=Homo sapiens OX=9606 GN=ACTL6A PE=1 SV=1	0	5.268	3	1	1	1	429	47.4	5.6	3.2	1	1
High	Q9Y6G9	Cytoplasmic dynein 1 light intermediate chain 1 OS=Homo sapiens OX=9606 GN=DYNC1LI1 PE=1 SV=3	0	5.253	4	1	3	1	523	56.5	6.42	9.88	1	1
High	P54105	Methylosome subunit pICln OS=Homo sapiens OX=9606 GN=CLNS1A PE=1 SV=1	0	5.237	5	1	1	1	237	26.2	4.11	3.47	1	1
High	P08575	Receptor-type tyrosine-protein phosphatase C OS=Homo sapiens OX=9606 GN=PTPRC PE=1 SV=3	0	5.224	2	2	3	2	1306	147.4	6.15	9.57	2	1
High	Q9UK41	Vacuolar protein sorting-associated protein 28 homolog OS=Homo sapiens OX=9606 GN=VPS28 PE=1 SV=1	0	5.214	7	1	1	1	221	25.4	5.54	3.22	1	1
High	Q14678	KN motif and ankyrin repeat domain-containing protein 1 OS=Homo sapiens OX=9606 GN=KANK1 PE=1 SV=3	0	5.212	1	1	1	1	1352	147.2	5.3	4.96	1	1
High	Q92747	Actin-related protein 2/3 complex subunit 1A OS=Homo sapiens OX=9606 GN=ARPC1A PE=1 SV=2	0	5.209	3	1	3	1	370	41.5	8.18	7.13	1	1
High	P14598	Neutrophil cytosol factor 1 OS=Homo sapiens OX=9606 GN=NCF1 PE=1 SV=4	0	5.207	4	1	1	1	390	44.7	9.13	3.32	1	1
High	P09497	Clathrin light chain B OS=Homo sapiens OX=9606 GN=CLTB PE=1 SV=1	0	5.169	8	2	3	2	229	25.2	4.64	8.87	2	1
High	Q12907	Vesicular integral-membrane protein VIP36 OS=Homo sapiens OX=9606 GN=LMAN2 PE=1 SV=1	0	5.134	5	1	1	1	356	40.2	6.95	3.84	1	1
High	Q14254	Flotillin-2 OS=Homo sapiens OX=9606 GN=FLOT2 PE=1 SV=2	0	5.098	4	1	1	1	428	47	5.25	4.66	1	1
High	P26006	Integrin alpha-3 OS=Homo sapiens OX=9606 GN=ITGA3 PE=1 SV=5	0	5.087	2	1	1	1	1051	116.5	6.77	4.22	1	1
High	P01599	Immunoglobulin kappa variable 1-17 OS=Homo sapiens OX=9606 GN=IGKV1-17 PE=1 SV=2	0	5.079	13	1	1	1	117	12.8	8.68	4.22	1	1
High	P07093	Glia-derived nexin OS=Homo sapiens OX=9606 GN=SERPINE2 PE=1 SV=1	0	5.077	5	1	1	1	398	44	9.29	3.5	1	1
High	O00273	DNA fragmentation factor subunit alpha OS=Homo sapiens OX=9606 GN=DFFA PE=1 SV=1	0	5.06	3	1	2	1	331	36.5	4.79	5.35	1	1
High	P42566	Epidermal growth factor receptor substrate 15 OS=Homo sapiens OX=9606 GN=EPS15 PE=1 SV=2	0	5.025	1	1	1	1	896	98.6	4.64	2.86	1	1
High	O75122	CLIP-associating protein 2 OS=Homo sapiens OX=9606 GN=CLASP2 PE=1 SV=3	0	5.022	1	1	1	1	1294	141	8.4	4.69	1	1
High	Q13613	Myotubularin-related protein 1 OS=Homo sapiens OX=9606 GN=MTMR1 PE=1 SV=4	0	4.919	2	1	1	1	665	74.6	7.14	2.88	1	1
High	P49354	Protein farnesyltransferase/geranylgeranyltransferase type-1 subunit alpha OS=Homo sapiens OX=9606 GN=FNTA PE=1 SV=1	0	4.912	4	1	1	1	379	44.4	5.08	3.28	1	1
High	P13498	Cytochrome b-245 light chain OS=Homo sapiens OX=9606 GN=CYBA PE=1 SV=3	0	4.879	11	2	2	2	195	21	9.54	4.6	2	1
High	Q7Z3J2	VPS35 endosomal protein sorting factor-like OS=Homo sapiens OX=9606 GN=VPS35L PE=1 SV=2	0	4.831	2	2	2	2	963	109.5	7.21	4.59	2	1
High	Q8WXX5	DnaJ homolog subfamily C member 9 OS=Homo sapiens OX=9606 GN=DNAJC9 PE=1 SV=1	0	4.823	8	1	1	1	260	29.9	5.73	2.17	1	1
High	Q8NFF5	FAD synthase OS=Homo sapiens OX=9606 GN=FLAD1 PE=1 SV=1	0	4.82	3	1	1	1	587	65.2	6.93	2.67	1	1
High	Q14512	Fibroblast growth factor-binding protein 1 OS=Homo sapiens OX=9606 GN=FGFBP1 PE=1 SV=1	0	4.806	6	1	1	1	234	26.2	9.1	4.44	1	1
High	P05026	Sodium/potassium-transporting ATPase subunit beta-1 OS=Homo sapiens OX=9606 GN=ATP1B1 PE=1 SV=1	0	4.804	5	1	1	1	303	35	8.53	4.18	1	1
High	P10643	Complement component C7 OS=Homo sapiens OX=9606 GN=C7 PE=1 SV=2	0	4.754	2	1	1	1	843	93.5	6.48	4.53	1	1
High	Q14C86	GTPase-activating protein and VPS9 domain-containing protein 1 OS=Homo sapiens OX=9606 GN=GAPVD1 PE=1 SV=2	0	4.748	1	1	1	1	1478	164.9	5.22	2.93	1	1
High	O94832	Unconventional myosin-Id OS=Homo sapiens OX=9606 GN=MYO1D PE=1 SV=2	0	4.745	1	1	1	1	1006	116.1	9.39	3.52	1	1
High	Q8NBU5	ATPase family AAA domain-containing protein 1 OS=Homo sapiens OX=9606 GN=ATAD1 PE=1 SV=1	0	4.656	4	1	2	1	361	40.7	6.9	6.06	1	1
High	Q9Y5X3	Sorting nexin-5 OS=Homo sapiens OX=9606 GN=SNX5 PE=1 SV=1	0	4.608	4	1	2	1	404	46.8	6.76	5.89	1	1
High	P07333	Macrophage colony-stimulating factor 1 receptor OS=Homo sapiens OX=9606 GN=CSF1R PE=1 SV=2	0	4.605	2	1	1	1	972	107.9	6.37	2.48	1	1
High	Q9H9J2	39S ribosomal protein L44, mitochondrial OS=Homo sapiens OX=9606 GN=MRPL44 PE=1 SV=1	0	4.587	4	1	1	1	332	37.5	8.4	3.31	1	1
High	Q9UL25	Ras-related protein Rab-21 OS=Homo sapiens OX=9606 GN=RAB21 PE=1 SV=3	0	4.561	4	1	1	1	225	24.3	7.94	3.3	1	1
High	Q9NZM3	Intersectin-2 OS=Homo sapiens OX=9606 GN=ITSN2 PE=1 SV=3	0	4.496	1	1	1	1	1697	193.3	8.12	3.23	1	1
High	Q16643	Drebrin OS=Homo sapiens OX=9606 GN=DBN1 PE=1 SV=4	0	4.48	2	1	1	1	649	71.4	4.45	4.37	1	1
High	O15400	Syntaxin-7 OS=Homo sapiens OX=9606 GN=STX7 PE=1 SV=4	0	4.474	6	1	1	1	261	29.8	5.55	4.01	1	1
High	Q99735	Microsomal glutathione S-transferase 2 OS=Homo sapiens OX=9606 GN=MGST2 PE=1 SV=1	0	4.465	10	1	1	1	147	16.6	9.55	3.43	1	1
High	Q9UBB4	Ataxin-10 OS=Homo sapiens OX=9606 GN=ATXN10 PE=1 SV=1	0	4.448	4	1	1	1	475	53.5	5.25	3.11	1	1
High	P01130	Low-density lipoprotein receptor OS=Homo sapiens OX=9606 GN=LDLR PE=1 SV=1	0	4.426	2	1	1	1	860	95.3	5.05	2.42	1	1
High	Q96FQ6	Protein S100-A16 OS=Homo sapiens OX=9606 GN=S100A16 PE=1 SV=1	0	4.423	18	1	1	1	103	11.8	6.79	3	1	1
High	Q9BQ39	ATP-dependent RNA helicase DDX50 OS=Homo sapiens OX=9606 GN=DDX50 PE=1 SV=1	0	4.314	2	1	1	1	737	82.5	9.17	3.77	1	1
High	Q9H254	Spectrin beta chain, non-erythrocytic 4 OS=Homo sapiens OX=9606 GN=SPTBN4 PE=1 SV=2	0	4.305	0	1	1	1	2564	288.8	6.01	3.73	1	1
High	P67775	Serine/threonine-protein phosphatase 2A catalytic subunit alpha isoform OS=Homo sapiens OX=9606 GN=PPP2CA PE=1 SV=1	0	4.294	4	1	2	1	309	35.6	5.54	6.2	1	1
High	A0A075B6R9	Probable non-functional immunoglobulin kappa variable 2D-24 OS=Homo sapiens OX=9606 GN=IGKV2D-24 PE=1 SV=1	0	4.284	11	1	1	1	120	13.1	8.87	3.78	1	1
High	Q9BSL1	Ubiquitin-associated domain-containing protein 1 OS=Homo sapiens OX=9606 GN=UBAC1 PE=1 SV=1	0	4.265	6	1	1	1	405	45.3	4.92	3.73	1	1
High	O75487	Glypican-4 OS=Homo sapiens OX=9606 GN=GPC4 PE=1 SV=4	0	4.264	3	1	1	1	556	62.4	6.68	2.99	1	1
High	P16298	Serine/threonine-protein phosphatase 2B catalytic subunit beta isoform OS=Homo sapiens OX=9606 GN=PPP3CB PE=1 SV=2	0	4.256	2	1	1	1	524	59	5.91	2.63	1	1
High	Q08554	Desmocollin-1 OS=Homo sapiens OX=9606 GN=DSC1 PE=1 SV=2	0	4.255	2	1	1	1	894	99.9	5.43	4.99	1	1
High	P24666	Low molecular weight phosphotyrosine protein phosphatase OS=Homo sapiens OX=9606 GN=ACP1 PE=1 SV=3	0	4.25	8	1	1	1	158	18	6.74	3.91	1	1
High	P31751	RAC-beta serine/threonine-protein kinase OS=Homo sapiens OX=9606 GN=AKT2 PE=1 SV=2	0	4.231	2	1	1	1	481	55.7	6.37	2.33	1	1
High	A0A075B6H7	Probable non-functional immunoglobulin kappa variable 3-7 OS=Homo sapiens OX=9606 GN=IGKV3-7 PE=1 SV=1	0	4.204	23	2	4	2	116	12.8	5.25	10.67	2	1
High	Q8IUD2	ELKS/Rab6-interacting/CAST family member 1 OS=Homo sapiens OX=9606 GN=ERC1 PE=1 SV=1	0	4.202	2	1	1	1	1116	128	5.97	2.02	1	1
High	Q14118	Dystroglycan OS=Homo sapiens OX=9606 GN=DAG1 PE=1 SV=2	0	4.181	2	1	1	1	895	97.4	8.56	4.15	1	1
High	P30533	Alpha-2-macroglobulin receptor-associated protein OS=Homo sapiens OX=9606 GN=LRPAP1 PE=1 SV=1	0	4.166	3	1	1	1	357	41.4	8.78	3.3	1	1
High	Q9H0U3	Magnesium transporter protein 1 OS=Homo sapiens OX=9606 GN=MAGT1 PE=1 SV=1	0	4.163	3	1	1	1	335	38	9.63	3.47	1	1
High	P43007	Neutral amino acid transporter A OS=Homo sapiens OX=9606 GN=SLC1A4 PE=1 SV=1	0	4.144	2	1	1	1	532	55.7	6.25	2.69	1	1
High	Q9BYI3	Hyccin OS=Homo sapiens OX=9606 GN=FAM126A PE=1 SV=2	0	4.134	3	1	1	1	521	57.6	8.16	3.29	1	1
High	Q9UKS6	Protein kinase C and casein kinase substrate in neurons protein 3 OS=Homo sapiens OX=9606 GN=PACSIN3 PE=1 SV=2	0	4.101	3	1	1	1	424	48.5	6.18	3.28	1	1
High	Q13033	Striatin-3 OS=Homo sapiens OX=9606 GN=STRN3 PE=1 SV=3	0	4.079	2	1	3	1	797	87.2	5.36	7.41	1	1
High	Q86VB7	Scavenger receptor cysteine-rich type 1 protein M130 OS=Homo sapiens OX=9606 GN=CD163 PE=1 SV=2	0	4.064	1	1	1	1	1156	125.4	5.95	3.8	1	1
High	Q9H6S3	Epidermal growth factor receptor kinase substrate 8-like protein 2 OS=Homo sapiens OX=9606 GN=EPS8L2 PE=1 SV=2	0	4.042	3	1	2	1	715	80.6	6.84	4.14	1	1
High	O43813	Glutathione S-transferase LANCL1 OS=Homo sapiens OX=9606 GN=LANCL1 PE=1 SV=1	0	4.034	7	1	2	1	399	45.3	7.75	2.01	1	1
High	Q9UHA4	Ragulator complex protein LAMTOR3 OS=Homo sapiens OX=9606 GN=LAMTOR3 PE=1 SV=1	0	4.027	8	1	1	1	124	13.6	7.34	2.8	1	1
High	P41240	Tyrosine-protein kinase CSK OS=Homo sapiens OX=9606 GN=CSK PE=1 SV=1	0	4.02	3	1	2	1	450	50.7	7.06	5.27	1	1
High	Q8TDZ2	[F-actin]-monooxygenase MICAL1 OS=Homo sapiens OX=9606 GN=MICAL1 PE=1 SV=2	0	4	2	1	1	1	1067	117.8	6.4	4.33	1	1
High	Q9NP72	Ras-related protein Rab-18 OS=Homo sapiens OX=9606 GN=RAB18 PE=1 SV=1	0	3.997	7	1	1	1	206	23	5.24	3.9	1	1
High	O00194	Ras-related protein Rab-27B OS=Homo sapiens OX=9606 GN=RAB27B PE=1 SV=4	0	3.974	5	1	1	1	218	24.6	5.52	2	1	1
High	Q86YZ3	Hornerin OS=Homo sapiens OX=9606 GN=HRNR PE=1 SV=2	0	3.931	2	1	2	1	2850	282.2	10.04	2.01	1	1
High	Q9BXL6	Caspase recruitment domain-containing protein 14 OS=Homo sapiens OX=9606 GN=CARD14 PE=1 SV=2	0	3.904	1	2	2	2	1004	113.2	5.92	2.37	2	1
High	P48730	Casein kinase I isoform delta OS=Homo sapiens OX=9606 GN=CSNK1D PE=1 SV=2	0	3.876	3	1	1	1	415	47.3	9.74	3.93	1	1
High	Q9UHQ4	B-cell receptor-associated protein 29 OS=Homo sapiens OX=9606 GN=BCAP29 PE=1 SV=2	0	3.871	6	1	1	1	241	28.3	9.54	2.79	1	1
High	Q13308	Inactive tyrosine-protein kinase 7 OS=Homo sapiens OX=9606 GN=PTK7 PE=1 SV=2	0	3.855	1	1	1	1	1070	118.3	7.09	3.34	1	1
High	P16333	Cytoplasmic protein NCK1 OS=Homo sapiens OX=9606 GN=NCK1 PE=1 SV=1	0	3.814	3	1	1	1	377	42.8	6.47	3.4	1	1
High	A0A0A0MS15	Immunoglobulin heavy variable 3-49 OS=Homo sapiens OX=9606 GN=IGHV3-49 PE=3 SV=1	0	3.802	8	1	3	1	119	13	8.62	7.37	1	1
High	Q14165	Malectin OS=Homo sapiens OX=9606 GN=MLEC PE=1 SV=1	0	3.792	4	1	1	1	292	32.2	5.41	2.81	1	1
High	P50749	Ras association domain-containing protein 2 OS=Homo sapiens OX=9606 GN=RASSF2 PE=1 SV=1	0	3.776	5	1	1	1	326	37.8	8.84	3.47	1	1
High	Q9Y5K6	CD2-associated protein OS=Homo sapiens OX=9606 GN=CD2AP PE=1 SV=1	0	3.716	2	1	1	1	639	71.4	6.4	3.38	1	1
High	O43865	S-adenosylhomocysteine hydrolase-like protein 1 OS=Homo sapiens OX=9606 GN=AHCYL1 PE=1 SV=2	0	3.693	2	1	2	1	530	58.9	6.89	6.77	1	1
High	Q9BXS5	AP-1 complex subunit mu-1 OS=Homo sapiens OX=9606 GN=AP1M1 PE=1 SV=3	0	3.636	2	1	1	1	423	48.6	7.3	3.08	1	1
High	Q99962	Endophilin-A1 OS=Homo sapiens OX=9606 GN=SH3GL2 PE=1 SV=1	0	3.601	3	1	1	1	352	39.9	5.45	3.91	1	1
High	Q14956	Transmembrane glycoprotein NMB OS=Homo sapiens OX=9606 GN=GPNMB PE=1 SV=2	0	3.575	4	2	2	2	572	63.9	6.64	4.72	2	1
High	P68402	Platelet-activating factor acetylhydrolase IB subunit beta OS=Homo sapiens OX=9606 GN=PAFAH1B2 PE=1 SV=1	0	3.572	4	1	2	1	229	25.6	5.92	6.26	1	1
High	Q96SB4	SRSF protein kinase 1 OS=Homo sapiens OX=9606 GN=SRPK1 PE=1 SV=2	0	3.535	1	1	1	1	655	74.3	6.16	2.85	1	1
High	P31997	Carcinoembryonic antigen-related cell adhesion molecule 8 OS=Homo sapiens OX=9606 GN=CEACAM8 PE=1 SV=2	0	3.528	7	2	2	2	349	38.1	7.39	5.67	2	1
High	Q96J02	E3 ubiquitin-protein ligase Itchy homolog OS=Homo sapiens OX=9606 GN=ITCH PE=1 SV=2	0	3.519	1	1	1	1	903	102.7	6.3	3.14	1	1
High	Q7Z3B1	Neuronal growth regulator 1 OS=Homo sapiens OX=9606 GN=NEGR1 PE=1 SV=3	0	3.447	4	1	1	1	354	38.7	6.21	3.5	1	1
High	Q9UHW9	Solute carrier family 12 member 6 OS=Homo sapiens OX=9606 GN=SLC12A6 PE=1 SV=2	0	3.418	1	1	1	1	1150	127.5	7.08	2.45	1	1
High	P14735	Insulin-degrading enzyme OS=Homo sapiens OX=9606 GN=IDE PE=1 SV=4	0	3.415	1	1	1	1	1019	117.9	6.61	2.31	1	1
High	Q16222	UDP-N-acetylhexosamine pyrophosphorylase OS=Homo sapiens OX=9606 GN=UAP1 PE=1 SV=3	0	3.396	2	1	1	1	522	58.7	6.33	2.47	1	1
High	Q9UIQ6	Leucyl-cystinyl aminopeptidase OS=Homo sapiens OX=9606 GN=LNPEP PE=1 SV=3	0	3.383	2	1	1	1	1025	117.3	5.73	3.23	1	1
High	P63218	Guanine nucleotide-binding protein G(I)/G(S)/G(O) subunit gamma-5 OS=Homo sapiens OX=9606 GN=GNG5 PE=1 SV=3	0	3.379	13	1	1	1	68	7.3	9.85	2.34	1	1
High	P01742	Immunoglobulin heavy variable 1-69 OS=Homo sapiens OX=9606 GN=IGHV1-69 PE=1 SV=2	0	3.366	9	1	1	1	117	12.7	9.17	3.35	1	1
High	Q01844	RNA-binding protein EWS OS=Homo sapiens OX=9606 GN=EWSR1 PE=1 SV=1	0	3.364	1	1	3	1	656	68.4	9.33	6.84	1	1
High	P25815	Protein S100-P OS=Homo sapiens OX=9606 GN=S100P PE=1 SV=2	0	3.342	11	1	1	1	95	10.4	4.88	2.29	1	1
High	P28676	Grancalcin OS=Homo sapiens OX=9606 GN=GCA PE=1 SV=2	0	3.333	5	1	1	1	217	24	5.21	3.68	1	1
High	P01700	Immunoglobulin lambda variable 1-47 OS=Homo sapiens OX=9606 GN=IGLV1-47 PE=1 SV=2	0	3.257	11	1	3	1	117	12.3	5.91	7.39	1	1
High	O95298	NADH dehydrogenase [ubiquinone] 1 subunit C2 OS=Homo sapiens OX=9606 GN=NDUFC2 PE=1 SV=1	0	3.205	15	2	2	2	119	14.2	8.98	5.26	2	1
High	Q96A65	Exocyst complex component 4 OS=Homo sapiens OX=9606 GN=EXOC4 PE=1 SV=1	0	3.199	1	1	1	1	974	110.4	6.49	1.83	1	1
High	Q6PFW1	Inositol hexakisphosphate and diphosphoinositol-pentakisphosphate kinase 1 OS=Homo sapiens OX=9606 GN=PPIP5K1 PE=1 SV=1	0	3.16	1	1	1	1	1433	159.4	5.4	2.33	1	1
High	Q13546	Receptor-interacting serine/threonine-protein kinase 1 OS=Homo sapiens OX=9606 GN=RIPK1 PE=1 SV=3	0	3.149	1	1	1	1	671	75.9	6.33	2.2	1	1
High	P17302	Gap junction alpha-1 protein OS=Homo sapiens OX=9606 GN=GJA1 PE=1 SV=2	0	3.145	4	1	1	1	382	43	8.76	3.42	1	1
High	Q8N4X5	Actin filament-associated protein 1-like 2 OS=Homo sapiens OX=9606 GN=AFAP1L2 PE=1 SV=1	0	3.123	2	1	1	1	818	91.2	5.31	2.24	1	1
High	Q86UT6	NLR family member X1 OS=Homo sapiens OX=9606 GN=NLRX1 PE=1 SV=1	0	3.12	1	1	1	1	975	107.5	7.37	1.96	1	1
High	P61077	Ubiquitin-conjugating enzyme E2 D3 OS=Homo sapiens OX=9606 GN=UBE2D3 PE=1 SV=1	0	3.101	7	1	1	1	147	16.7	7.8	2.77	1	1
High	P51572	B-cell receptor-associated protein 31 OS=Homo sapiens OX=9606 GN=BCAP31 PE=1 SV=3	0	3.052	7	2	2	2	246	28	8.44	3.05	2	1
High	Q9UNF0	Protein kinase C and casein kinase substrate in neurons protein 2 OS=Homo sapiens OX=9606 GN=PACSIN2 PE=1 SV=2	0	3.043	2	1	1	1	486	55.7	5.2	2.52	1	1
High	Q05655	Protein kinase C delta type OS=Homo sapiens OX=9606 GN=PRKCD PE=1 SV=2	0	3.013	2	1	1	1	676	77.5	7.75	3.07	1	1
High	Q9H444	Charged multivesicular body protein 4b OS=Homo sapiens OX=9606 GN=CHMP4B PE=1 SV=1	0	2.998	5	1	1	1	224	24.9	4.82	2.3	1	1
High	P10636	Microtubule-associated protein tau OS=Homo sapiens OX=9606 GN=MAPT PE=1 SV=5	0	2.966	3	1	1	1	758	78.9	6.71	0	1	1
High	Q14696	LRP chaperone MESD OS=Homo sapiens OX=9606 GN=MESD PE=1 SV=2	0	2.952	4	1	1	1	234	26.1	7.78	3.25	1	1
High	O76062	Delta(14)-sterol reductase TM7SF2 OS=Homo sapiens OX=9606 GN=TM7SF2 PE=1 SV=3	0	2.938	7	1	2	1	418	46.4	8.87	2.63	1	1
High	O95786	Antiviral innate immune response receptor RIG-I OS=Homo sapiens OX=9606 GN=DDX58 PE=1 SV=2	0	2.933	1	1	1	1	925	106.5	6.4	2.72	1	1
High	Q9UBC2	Epidermal growth factor receptor substrate 15-like 1 OS=Homo sapiens OX=9606 GN=EPS15L1 PE=1 SV=1	0	2.932	2	1	2	1	864	94.2	5.11	0	1	1
High	Q13488	V-type proton ATPase 116 kDa subunit a3 OS=Homo sapiens OX=9606 GN=TCIRG1 PE=1 SV=3	0	2.862	1	1	1	1	830	92.9	7.12	2.42	1	1
High	Q5D862	Filaggrin-2 OS=Homo sapiens OX=9606 GN=FLG2 PE=1 SV=1	0	2.849	0	1	1	1	2391	247.9	8.31	3	1	1
High	P62993	Growth factor receptor-bound protein 2 OS=Homo sapiens OX=9606 GN=GRB2 PE=1 SV=1	0	2.815	3	1	1	1	217	25.2	6.32	1.82	1	1
High	P05981	Serine protease hepsin OS=Homo sapiens OX=9606 GN=HPN PE=1 SV=1	0	2.801	2	1	3	1	417	45	7.62	7.46	1	1
High	Q96CT7	Coiled-coil domain-containing protein 124 OS=Homo sapiens OX=9606 GN=CCDC124 PE=1 SV=1	0	2.8	4	1	1	1	223	25.8	9.54	2.44	1	1
High	Q9Y3E7	Charged multivesicular body protein 3 OS=Homo sapiens OX=9606 GN=CHMP3 PE=1 SV=3	0	2.788	4	1	1	1	222	25.1	5.12	2.74	1	1
High	P60903	Protein S100-A10 OS=Homo sapiens OX=9606 GN=S100A10 PE=1 SV=2	0	2.748	10	1	2	1	97	11.2	7.37	4.48	1	1
High	Q92817	Envoplakin OS=Homo sapiens OX=9606 GN=EVPL PE=1 SV=3	0	2.741	1	1	1	1	2033	231.5	6.96	3.6	1	1
High	O75348	V-type proton ATPase subunit G 1 OS=Homo sapiens OX=9606 GN=ATP6V1G1 PE=1 SV=3	0	2.719	8	1	1	1	118	13.7	8.79	2.79	1	1
High	Q8N4C6	Ninein OS=Homo sapiens OX=9606 GN=NIN PE=1 SV=4	0	2.701	0	1	1	1	2090	243.1	5.03	2.91	1	1
High	Q9NVZ3	Adaptin ear-binding coat-associated protein 2 OS=Homo sapiens OX=9606 GN=NECAP2 PE=1 SV=1	0	2.687	10	1	1	1	263	28.3	8.38	3.19	1	1
High	P06312	Immunoglobulin kappa variable 4-1 OS=Homo sapiens OX=9606 GN=IGKV4-1 PE=1 SV=1	0	2.636	7	1	1	1	121	13.4	5.25	2.66	1	1
High	Q96JJ7	Protein disulfide-isomerase TMX3 OS=Homo sapiens OX=9606 GN=TMX3 PE=1 SV=2	0	2.617	3	1	1	1	454	51.8	4.91	2.38	1	1
High	P21926	CD9 antigen OS=Homo sapiens OX=9606 GN=CD9 PE=1 SV=4	0	2.604	8	2	3	2	228	25.4	7.15	5.35	2	1
High	P28068	HLA class II histocompatibility antigen, DM beta chain OS=Homo sapiens OX=9606 GN=HLA-DMB PE=1 SV=1	0	2.563	5	1	1	1	263	28.9	7.44	2.28	1	1
High	Q9Y5K8	V-type proton ATPase subunit D OS=Homo sapiens OX=9606 GN=ATP6V1D PE=1 SV=1	0	2.499	9	1	1	1	247	28.2	9.36	1.85	1	1
High	Q9Y5S2	Serine/threonine-protein kinase MRCK beta OS=Homo sapiens OX=9606 GN=CDC42BPB PE=1 SV=2	0	2.46	1	1	1	1	1711	194.2	6.37	2.43	1	1
High	A0A087WSY6	Immunoglobulin kappa variable 3D-15 OS=Homo sapiens OX=9606 GN=IGKV3D-15 PE=3 SV=6	0	2.406	8	1	1	1	115	12.5	5.19	2.28	1	1
High	Q13445	Transmembrane emp24 domain-containing protein 1 OS=Homo sapiens OX=9606 GN=TMED1 PE=1 SV=1	0	2.404	4	1	1	1	227	25.2	4.48	2.72	1	1
High	A0A0A0MRZ8	Immunoglobulin kappa variable 3D-11 OS=Homo sapiens OX=9606 GN=IGKV3D-11 PE=3 SV=6	0	2.329	8	1	3	1	115	12.6	5.29	8.35	1	1
High	P16452	Protein 4.2 OS=Homo sapiens OX=9606 GN=EPB42 PE=1 SV=3	0	2.319	2	1	1	1	691	77	8.09	2.82	1	1
High	P05121	Plasminogen activator inhibitor 1 OS=Homo sapiens OX=9606 GN=SERPINE1 PE=1 SV=1	0	2.288	2	1	1	1	402	45	7.2	0	1	1
High	O43556	Epsilon-sarcoglycan OS=Homo sapiens OX=9606 GN=SGCE PE=1 SV=6	0	2.265	2	1	1	1	437	49.8	6.55	2.43	1	1
High	P15056	Serine/threonine-protein kinase B-raf OS=Homo sapiens OX=9606 GN=BRAF PE=1 SV=4	0.001	2.232	2	2	2	2	766	84.4	7.53	0	2	1
High	P53680	AP-2 complex subunit sigma OS=Homo sapiens OX=9606 GN=AP2S1 PE=1 SV=2	0.001	2.23	5	1	1	1	142	17	6.18	2.33	1	1
High	P54852	Epithelial membrane protein 3 OS=Homo sapiens OX=9606 GN=EMP3 PE=1 SV=1	0.002	2.197	5	1	1	1	163	18.4	7.96	0	1	1
High	Q0ZGT2	Nexilin OS=Homo sapiens OX=9606 GN=NEXN PE=1 SV=1	0.002	2.184	3	1	1	1	675	80.6	5.33	3.11	1	1
High	O75563	Src kinase-associated phosphoprotein 2 OS=Homo sapiens OX=9606 GN=SKAP2 PE=1 SV=1	0.002	2.178	4	1	1	1	359	41.2	4.69	1.76	1	1
High	Q07157	Tight junction protein ZO-1 OS=Homo sapiens OX=9606 GN=TJP1 PE=1 SV=3	0.002	2.15	1	1	2	1	1748	195.3	6.7	0	1	1
High	Q8IXI1	Mitochondrial Rho GTPase 2 OS=Homo sapiens OX=9606 GN=RHOT2 PE=1 SV=2	0.003	2.12	1	1	1	1	618	68.1	5.86	2.18	1	1
High	P63165	Small ubiquitin-related modifier 1 OS=Homo sapiens OX=9606 GN=SUMO1 PE=1 SV=1	0.003	2.1	7	1	1	1	101	11.6	5.52	1.64	1	1
High	Q9Y6N7	Roundabout homolog 1 OS=Homo sapiens OX=9606 GN=ROBO1 PE=1 SV=1	0.003	2.072	2	1	1	1	1651	180.8	6.04	2.27	1	1
High	Q8IZQ1	WD repeat and FYVE domain-containing protein 3 OS=Homo sapiens OX=9606 GN=WDFY3 PE=1 SV=2	0.003	2.062	1	1	1	1	3526	395	6.76	2.43	1	1
High	P61966	AP-1 complex subunit sigma-1A OS=Homo sapiens OX=9606 GN=AP1S1 PE=1 SV=1	0.003	2.012	4	1	1	1	158	18.7	5.73	2.15	1	1
High	Q5H9R7	Serine/threonine-protein phosphatase 6 regulatory subunit 3 OS=Homo sapiens OX=9606 GN=PPP6R3 PE=1 SV=2	0.003	2	1	1	1	1	873	97.6	4.6	0	1	1
High	P15291	Beta-1,4-galactosyltransferase 1 OS=Homo sapiens OX=9606 GN=B4GALT1 PE=1 SV=5	0.003	1.983	2	1	1	1	398	43.9	8.65	1.85	1	1
High	P21283	V-type proton ATPase subunit C 1 OS=Homo sapiens OX=9606 GN=ATP6V1C1 PE=1 SV=4	0.003	1.913	2	1	1	1	382	43.9	7.46	2.16	1	1
High	P07225	Vitamin K-dependent protein S OS=Homo sapiens OX=9606 GN=PROS1 PE=1 SV=1	0.003	1.898	1	1	1	1	676	75.1	5.67	1.89	1	1
High	P41743	Protein kinase C iota type OS=Homo sapiens OX=9606 GN=PRKCI PE=1 SV=2	0.003	1.851	4	1	1	1	596	68.2	5.85	0	1	1
High	P84074	Neuron-specific calcium-binding protein hippocalcin OS=Homo sapiens OX=9606 GN=HPCA PE=1 SV=2	0.003	1.837	4	1	1	1	193	22.4	4.97	2.78	1	1
High	Q9H7C4	Syncoilin OS=Homo sapiens OX=9606 GN=SYNC PE=1 SV=3	0.003	1.817	2	1	1	1	482	55.3	4.61	1.82	1	1
High	Q9BUZ4	TNF receptor-associated factor 4 OS=Homo sapiens OX=9606 GN=TRAF4 PE=1 SV=1	0.003	1.719	1	1	1	1	470	53.5	8.15	1.82	1	1
High	Q14CN2	Calcium-activated chloride channel regulator 4 OS=Homo sapiens OX=9606 GN=CLCA4 PE=1 SV=2	0.003	1.705	2	1	1	1	919	101.2	5.47	2.42	1	1
High	P05106	Integrin beta-3 OS=Homo sapiens OX=9606 GN=ITGB3 PE=1 SV=2	0.005	1.657	1	1	1	1	788	87	5.24	1.87	1	1
High	Q15382	GTP-binding protein Rheb OS=Homo sapiens OX=9606 GN=RHEB PE=1 SV=1	0.005	1.632	4	1	1	1	184	20.5	5.92	2.27	1	1
High	O14966	Ras-related protein Rab-7L1 OS=Homo sapiens OX=9606 GN=RAB29 PE=1 SV=1	0.005	1.608	5	1	1	1	203	23.1	7.18	2.79	1	1
High	O60603	Toll-like receptor 2 OS=Homo sapiens OX=9606 GN=TLR2 PE=1 SV=1	0.007	1.597	2	1	1	1	784	89.8	6.61	1.6	1	1
High	A0A0B4J1V0	Immunoglobulin heavy variable 3-15 OS=Homo sapiens OX=9606 GN=IGHV3-15 PE=3 SV=1	0.01	1.488	6	1	1	1	119	12.9	8.62	1.87	1	1
High	Q05397	Focal adhesion kinase 1 OS=Homo sapiens OX=9606 GN=PTK2 PE=1 SV=2	0.01	1.487	1	1	1	1	1052	119.2	6.62	2.04	1	1
High	Q15075	Early endosome antigen 1 OS=Homo sapiens OX=9606 GN=EEA1 PE=1 SV=2	0.01	1.487	1	1	1	1	1411	162.4	5.68	3.02	1	1

## Sheet: Table S2. SCX proteins
Protein FDR Confidence: Combined	Accession	Description	Exp. q-value: Combined	Sum PEP Score	Coverage [%]	# Peptides	# PSMs	# Unique Peptides	# AAs	MW [kDa]	calc. pI	Score Sequest HT: Sequest HT	# Peptides (by Search Engine): Sequest HT	# Protein Groups
High	P21333	Filamin-A OS=Homo sapiens OX=9606 GN=FLNA PE=1 SV=4	0	1288.36	59	118	1365	108	2647	280.6	6.06	4096.2	118	1
High	Q15149	Plectin OS=Homo sapiens OX=9606 GN=PLEC PE=1 SV=3	0	1048.82	43	169	330	161	4684	531.5	5.96	1115.62	169	1
High	P12111	Collagen alpha-3(VI) chain OS=Homo sapiens OX=9606 GN=COL6A3 PE=1 SV=5	0	780.316	39	100	602	100	3177	343.5	6.68	1825.19	100	1
High	Q09666	Neuroblast differentiation-associated protein AHNAK OS=Homo sapiens OX=9606 GN=AHNAK PE=1 SV=2	0	689.518	40	103	178	103	5890	628.7	6.15	620.58	103	1
High	P35579	Myosin-9 OS=Homo sapiens OX=9606 GN=MYH9 PE=1 SV=4	0	682.548	48	86	294	75	1960	226.4	5.6	1057.7	86	1
High	Q9Y490	Talin-1 OS=Homo sapiens OX=9606 GN=TLN1 PE=1 SV=3	0	644.183	42	77	213	77	2541	269.6	6.07	698.7	77	1
High	Q14315	Filamin-C OS=Homo sapiens OX=9606 GN=FLNC PE=1 SV=3	0	546.295	35	70	232	59	2725	290.8	5.97	805.69	70	1
High	O15061	Synemin OS=Homo sapiens OX=9606 GN=SYNM PE=1 SV=2	0	539.167	50	68	276	68	1565	172.7	5.16	834.59	68	1
High	P98160	Basement membrane-specific heparan sulfate proteoglycan core protein OS=Homo sapiens OX=9606 GN=HSPG2 PE=1 SV=4	0	522.417	23	67	175	67	4391	468.5	6.51	558.34	67	1
High	P01024	Complement C3 OS=Homo sapiens OX=9606 GN=C3 PE=1 SV=2	0	440.645	49	59	184	59	1663	187	6.4	558.77	59	1
High	P63261	Actin, cytoplasmic 2 OS=Homo sapiens OX=9606 GN=ACTG1 PE=1 SV=1	0	438.189	92	32	898	32	375	41.8	5.48	2604.58	32	1
High	P02751	Fibronectin OS=Homo sapiens OX=9606 GN=FN1 PE=1 SV=5	0	419.556	30	46	336	46	2477	272.2	5.5	927.39	46	1
High	P17661	Desmin OS=Homo sapiens OX=9606 GN=DES PE=1 SV=3	0	417.365	80	44	1054	40	470	53.5	5.27	3251.53	44	1
High	P18206	Vinculin OS=Homo sapiens OX=9606 GN=VCL PE=1 SV=4	0	384.111	55	49	281	49	1134	123.7	5.66	961.5	49	1
High	P15924	Desmoplakin OS=Homo sapiens OX=9606 GN=DSP PE=1 SV=3	0	381.424	30	69	110	69	2871	331.6	6.81	355.64	69	1
High	P12814	Alpha-actinin-1 OS=Homo sapiens OX=9606 GN=ACTN1 PE=1 SV=2	0	374.902	59	42	220	33	892	103	5.41	732.94	42	1
High	P58107	Epiplakin OS=Homo sapiens OX=9606 GN=EPPK1 PE=1 SV=3	0	357.689	42	48	90	41	5088	555.3	5.62	291.46	48	1
High	P46940	Ras GTPase-activating-like protein IQGAP1 OS=Homo sapiens OX=9606 GN=IQGAP1 PE=1 SV=1	0	348.536	42	49	98	47	1657	189.1	6.48	329.08	49	1
High	Q00610	Clathrin heavy chain 1 OS=Homo sapiens OX=9606 GN=CLTC PE=1 SV=5	0	324.663	37	44	111	44	1675	191.5	5.69	370.25	44	1
High	P08670	Vimentin OS=Homo sapiens OX=9606 GN=VIM PE=1 SV=4	0	320.273	75	42	677	37	466	53.6	5.12	1990.51	42	1
High	O75369	Filamin-B OS=Homo sapiens OX=9606 GN=FLNB PE=1 SV=2	0	288.6	23	42	93	32	2602	278	5.73	306.69	42	1
High	P13647	Keratin, type II cytoskeletal 5 OS=Homo sapiens OX=9606 GN=KRT5 PE=1 SV=3	0	284.774	63	44	782	36	590	62.3	7.74	1952.06	44	1
High	P13645	Keratin, type I cytoskeletal 10 OS=Homo sapiens OX=9606 GN=KRT10 PE=1 SV=6	0	253.834	57	28	199	26	584	58.8	5.21	538.41	28	1
High	P08238	Heat shock protein HSP 90-beta OS=Homo sapiens OX=9606 GN=HSP90AB1 PE=1 SV=4	0	251.089	50	31	299	18	724	83.2	5.03	889.94	31	1
High	P04406	Glyceraldehyde-3-phosphate dehydrogenase OS=Homo sapiens OX=9606 GN=GAPDH PE=1 SV=3	0	247.929	61	16	435	16	335	36	8.46	1272.01	16	1
High	P12109	Collagen alpha-1(VI) chain OS=Homo sapiens OX=9606 GN=COL6A1 PE=1 SV=3	0	240.266	32	23	149	23	1028	108.5	5.43	401.49	23	1
High	P06576	ATP synthase subunit beta, mitochondrial OS=Homo sapiens OX=9606 GN=ATP5F1B PE=1 SV=3	0	234.937	57	19	126	19	529	56.5	5.4	452.64	19	1
High	P13639	Elongation factor 2 OS=Homo sapiens OX=9606 GN=EEF2 PE=1 SV=4	0	234.929	50	33	137	33	858	95.3	6.83	321.2	33	1
High	P0C0L4	Complement C4-A OS=Homo sapiens OX=9606 GN=C4A PE=1 SV=2	0	227.878	27	29	54	2	1744	192.7	7.08	191.26	29	1
High	P07900	Heat shock protein HSP 90-alpha OS=Homo sapiens OX=9606 GN=HSP90AA1 PE=1 SV=5	0	223.774	50	30	251	18	732	84.6	5.02	721.17	30	1
High	P0C0L5	Complement C4-B OS=Homo sapiens OX=9606 GN=C4B PE=1 SV=2	0	220.944	27	29	53	2	1744	192.6	7.27	189.12	29	1
High	P11142	Heat shock cognate 71 kDa protein OS=Homo sapiens OX=9606 GN=HSPA8 PE=1 SV=1	0	220.281	52	27	215	18	646	70.9	5.52	637.35	27	1
High	P35908	Keratin, type II cytoskeletal 2 epidermal OS=Homo sapiens OX=9606 GN=KRT2 PE=1 SV=2	0	207.443	58	33	341	25	639	65.4	8	958.68	33	1
High	P08727	Keratin, type I cytoskeletal 19 OS=Homo sapiens OX=9606 GN=KRT19 PE=1 SV=4	0	204.665	74	32	354	30	400	44.1	5.14	945.12	32	1
High	P14625	Endoplasmin OS=Homo sapiens OX=9606 GN=HSP90B1 PE=1 SV=1	0	202.593	43	28	133	27	803	92.4	4.84	428.42	28	1
High	P11021	Endoplasmic reticulum chaperone BiP OS=Homo sapiens OX=9606 GN=HSPA5 PE=1 SV=2	0	198.727	44	24	162	22	654	72.3	5.16	507.38	24	1
High	Q01082	Spectrin beta chain, non-erythrocytic 1 OS=Homo sapiens OX=9606 GN=SPTBN1 PE=1 SV=2	0	197.533	21	34	51	34	2364	274.4	5.57	159.08	34	1
High	P04264	Keratin, type II cytoskeletal 1 OS=Homo sapiens OX=9606 GN=KRT1 PE=1 SV=6	0	197.522	51	32	240	27	644	66	8.12	688.29	32	1
High	P06733	Alpha-enolase OS=Homo sapiens OX=9606 GN=ENO1 PE=1 SV=2	0	196.183	63	23	448	20	434	47.1	7.39	1288.9	23	1
High	P12110	Collagen alpha-2(VI) chain OS=Homo sapiens OX=9606 GN=COL6A2 PE=1 SV=4	0	195.65	23	19	166	19	1019	108.5	6.21	476.39	19	1
High	P04114	Apolipoprotein B-100 OS=Homo sapiens OX=9606 GN=APOB PE=1 SV=2	0	193.83	11	35	49	35	4563	515.3	7.05	138.36	35	1
High	P35580	Myosin-10 OS=Homo sapiens OX=9606 GN=MYH10 PE=1 SV=3	0	193.144	20	30	107	19	1976	228.9	5.54	327.94	30	1
High	P49327	Fatty acid synthase OS=Homo sapiens OX=9606 GN=FASN PE=1 SV=3	0	192.829	20	33	39	33	2511	273.3	6.44	139.47	33	1
High	P02671	Fibrinogen alpha chain OS=Homo sapiens OX=9606 GN=FGA PE=1 SV=2	0	188.338	33	22	103	22	866	94.9	6.01	315.62	22	1
High	P07355	Annexin A2 OS=Homo sapiens OX=9606 GN=ANXA2 PE=1 SV=2	0	186.519	56	22	180	22	339	38.6	7.75	648.37	22	1
High	P0DMV9	Heat shock 70 kDa protein 1B OS=Homo sapiens OX=9606 GN=HSPA1B PE=1 SV=1	0	185.079	52	25	167	21	641	70	5.66	537.69	25	1
High	P14923	Junction plakoglobin OS=Homo sapiens OX=9606 GN=JUP PE=1 SV=3	0	182.328	43	24	56	21	745	81.7	6.14	199.65	24	1
High	P02787	Serotransferrin OS=Homo sapiens OX=9606 GN=TF PE=1 SV=3	0	180.373	43	25	93	25	698	77	7.12	262.54	25	1
High	P27824	Calnexin OS=Homo sapiens OX=9606 GN=CANX PE=1 SV=2	0	176.917	33	19	72	19	592	67.5	4.6	286.39	19	1
High	P06396	Gelsolin OS=Homo sapiens OX=9606 GN=GSN PE=1 SV=1	0	173.373	35	17	124	17	782	85.6	6.28	408.87	17	1
High	P09493	Tropomyosin alpha-1 chain OS=Homo sapiens OX=9606 GN=TPM1 PE=1 SV=2	0	171.199	54	27	186	27	284	32.7	4.74	593.46	27	1
High	Q07065	Cytoskeleton-associated protein 4 OS=Homo sapiens OX=9606 GN=CKAP4 PE=1 SV=2	0	167.14	43	23	65	23	602	66	5.92	228.05	23	1
High	Q9NZN4	EH domain-containing protein 2 OS=Homo sapiens OX=9606 GN=EHD2 PE=1 SV=2	0	166.349	39	18	59	17	543	61.1	6.46	225.92	18	1
High	P26038	Moesin OS=Homo sapiens OX=9606 GN=MSN PE=1 SV=3	0	165.985	42	25	78	17	577	67.8	6.4	246.83	25	1
High	Q15124	Phosphoglucomutase-like protein 5 OS=Homo sapiens OX=9606 GN=PGM5 PE=1 SV=2	0	164.407	51	24	92	24	567	62.2	7.21	283.96	24	1
High	P10809	60 kDa heat shock protein, mitochondrial OS=Homo sapiens OX=9606 GN=HSPD1 PE=1 SV=2	0	161.441	48	22	75	22	573	61	5.87	226.34	22	1
High	Q16555	Dihydropyrimidinase-related protein 2 OS=Homo sapiens OX=9606 GN=DPYSL2 PE=1 SV=1	0	157.421	52	18	50	18	572	62.3	6.38	166.27	18	1
High	P02675	Fibrinogen beta chain OS=Homo sapiens OX=9606 GN=FGB PE=1 SV=2	0	156.615	48	19	113	19	491	55.9	8.27	347.86	19	1
High	P25705	ATP synthase subunit alpha, mitochondrial OS=Homo sapiens OX=9606 GN=ATP5F1A PE=1 SV=1	0	155.323	42	19	120	19	553	59.7	9.13	353.72	19	1
High	Q93052	Lipoma-preferred partner OS=Homo sapiens OX=9606 GN=LPP PE=1 SV=1	0	151.508	35	12	88	12	612	65.7	7.37	275.6	12	1
High	P14543	Nidogen-1 OS=Homo sapiens OX=9606 GN=NID1 PE=1 SV=3	0	148.52	24	25	52	24	1247	136.3	5.29	160.26	25	1
High	Q15746	Myosin light chain kinase, smooth muscle OS=Homo sapiens OX=9606 GN=MYLK PE=1 SV=4	0	148.517	14	22	130	22	1914	210.6	6.15	382.5	22	1
High	O00159	Unconventional myosin-Ic OS=Homo sapiens OX=9606 GN=MYO1C PE=1 SV=4	0	140.706	29	23	41	23	1063	121.6	9.41	126.48	23	1
High	P04083	Annexin A1 OS=Homo sapiens OX=9606 GN=ANXA1 PE=1 SV=2	0	140.027	60	17	110	17	346	38.7	7.02	406.73	17	1
High	P01857	Immunoglobulin heavy constant gamma 1 OS=Homo sapiens OX=9606 GN=IGHG1 PE=1 SV=1	0	139.139	44	12	275	6	330	36.1	8.19	893.31	12	1
High	Q05682	Caldesmon OS=Homo sapiens OX=9606 GN=CALD1 PE=1 SV=3	0	137.665	33	23	107	23	793	93.2	5.66	363.95	23	1
High	O75083	WD repeat-containing protein 1 OS=Homo sapiens OX=9606 GN=WDR1 PE=1 SV=4	0	135.489	49	18	72	18	606	66.2	6.65	220.11	18	1
High	P02679	Fibrinogen gamma chain OS=Homo sapiens OX=9606 GN=FGG PE=1 SV=3	0	135.197	51	18	185	18	453	51.5	5.62	543	18	1
High	P16615	Sarcoplasmic/endoplasmic reticulum calcium ATPase 2 OS=Homo sapiens OX=9606 GN=ATP2A2 PE=1 SV=1	0	132.841	22	17	44	17	1042	114.7	5.34	127.7	17	1
High	P43490	Nicotinamide phosphoribosyltransferase OS=Homo sapiens OX=9606 GN=NAMPT PE=1 SV=1	0	131.654	52	19	66	19	491	55.5	7.15	209.23	19	1
High	Q16853	Membrane primary amine oxidase OS=Homo sapiens OX=9606 GN=AOC3 PE=1 SV=3	0	123.435	31	15	142	15	763	84.6	6.52	258.77	15	1
High	Q9Y6C2	EMILIN-1 OS=Homo sapiens OX=9606 GN=EMILIN1 PE=1 SV=3	0	121.5	21	16	56	16	1016	106.6	5.17	195.63	16	1
High	P11532	Dystrophin OS=Homo sapiens OX=9606 GN=DMD PE=1 SV=3	0	120.231	8	21	27	20	3685	426.5	5.88	85.31	21	1
High	Q8IVF2	Protein AHNAK2 OS=Homo sapiens OX=9606 GN=AHNAK2 PE=1 SV=2	0	119.273	13	19	26	19	5795	616.2	5.36	92.62	19	1
High	P05023	Sodium/potassium-transporting ATPase subunit alpha-1 OS=Homo sapiens OX=9606 GN=ATP1A1 PE=1 SV=1	0	115.472	26	21	33	13	1023	112.8	5.49	97.55	21	1
High	Q15582	Transforming growth factor-beta-induced protein ig-h3 OS=Homo sapiens OX=9606 GN=TGFBI PE=1 SV=1	0	114.506	35	18	59	18	683	74.6	7.71	130.15	18	1
High	P00450	Ceruloplasmin OS=Homo sapiens OX=9606 GN=CP PE=1 SV=1	0	114.018	22	14	33	14	1065	122.1	5.72	99.8	14	1
High	P35222	Catenin beta-1 OS=Homo sapiens OX=9606 GN=CTNNB1 PE=1 SV=1	0	113.534	24	12	18	9	781	85.4	5.86	69.11	12	1
High	P04792	Heat shock protein beta-1 OS=Homo sapiens OX=9606 GN=HSPB1 PE=1 SV=2	0	113.528	65	12	124	12	205	22.8	6.4	433.95	12	1
High	P13796	Plastin-2 OS=Homo sapiens OX=9606 GN=LCP1 PE=1 SV=6	0	112.01	37	19	64	16	627	70.2	5.43	186.67	19	1
High	P05787	Keratin, type II cytoskeletal 8 OS=Homo sapiens OX=9606 GN=KRT8 PE=1 SV=7	0	111.884	52	26	105	19	483	53.7	5.59	266.93	26	1
High	P20591	Interferon-induced GTP-binding protein Mx1 OS=Homo sapiens OX=9606 GN=MX1 PE=1 SV=4	0	109.356	37	18	40	16	662	75.5	5.83	120.42	18	1
High	Q9BX66	Sorbin and SH3 domain-containing protein 1 OS=Homo sapiens OX=9606 GN=SORBS1 PE=1 SV=3	0	109.082	19	18	35	18	1292	142.4	6.84	133.56	18	1
High	P09211	Glutathione S-transferase P OS=Homo sapiens OX=9606 GN=GSTP1 PE=1 SV=2	0	108.889	48	9	71	9	210	23.3	5.64	251.7	9	1
High	P46821	Microtubule-associated protein 1B OS=Homo sapiens OX=9606 GN=MAP1B PE=1 SV=2	0	107.971	9	15	17	15	2468	270.5	4.81	60.3	15	1
High	P02647	Apolipoprotein A-I OS=Homo sapiens OX=9606 GN=APOA1 PE=1 SV=1	0	107.928	52	15	57	15	267	30.8	5.76	192.83	15	1
High	P06744	Glucose-6-phosphate isomerase OS=Homo sapiens OX=9606 GN=GPI PE=1 SV=4	0	107.904	29	13	39	13	558	63.1	8.32	113.75	13	1
High	P68104	Elongation factor 1-alpha 1 OS=Homo sapiens OX=9606 GN=EEF1A1 PE=1 SV=1	0	106.162	32	11	93	11	462	50.1	9.01	274.59	11	1
High	P27797	Calreticulin OS=Homo sapiens OX=9606 GN=CALR PE=1 SV=1	0	104.787	48	14	59	14	417	48.1	4.44	208.62	14	1
High	P54652	Heat shock-related 70 kDa protein 2 OS=Homo sapiens OX=9606 GN=HSPA2 PE=1 SV=1	0	104.309	31	19	88	11	639	70	5.74	277.57	19	1
High	Q14112	Nidogen-2 OS=Homo sapiens OX=9606 GN=NID2 PE=1 SV=3	0	102.233	14	15	35	14	1375	151.2	5.29	124.41	15	1
High	Q96AC1	Fermitin family homolog 2 OS=Homo sapiens OX=9606 GN=FERMT2 PE=1 SV=1	0	102.007	30	15	33	14	680	77.8	6.7	107.45	15	1
High	P31939	Bifunctional purine biosynthesis protein ATIC OS=Homo sapiens OX=9606 GN=ATIC PE=1 SV=3	0	101.349	38	14	18	14	592	64.6	6.71	66.64	14	1
High	Q16658	Fascin OS=Homo sapiens OX=9606 GN=FSCN1 PE=1 SV=3	0	101.118	44	14	30	14	493	54.5	7.24	86.72	14	1
High	Q8WX93	Palladin OS=Homo sapiens OX=9606 GN=PALLD PE=1 SV=3	0	100.709	16	18	83	18	1383	150.5	7.09	240.15	18	1
High	P04040	Catalase OS=Homo sapiens OX=9606 GN=CAT PE=1 SV=3	0	98.776	35	15	28	15	527	59.7	7.39	89.85	15	1
High	Q9BSJ8	Extended synaptotagmin-1 OS=Homo sapiens OX=9606 GN=ESYT1 PE=1 SV=1	0	97.986	16	11	18	11	1104	122.8	5.83	66.16	11	1
High	Q13835	Plakophilin-1 OS=Homo sapiens OX=9606 GN=PKP1 PE=1 SV=2	0	97.553	31	18	37	18	747	82.8	9.13	121.7	18	1
High	P07476	Involucrin OS=Homo sapiens OX=9606 GN=IVL PE=1 SV=2	0	95.663	23	9	21	9	585	68.4	4.61	93.88	9	1
High	Q99714	3-hydroxyacyl-CoA dehydrogenase type-2 OS=Homo sapiens OX=9606 GN=HSD17B10 PE=1 SV=3	0	94.304	68	10	24	10	261	26.9	7.78	85.31	10	1
High	P27816	Microtubule-associated protein 4 OS=Homo sapiens OX=9606 GN=MAP4 PE=1 SV=3	0	94.145	18	13	27	13	1152	120.9	5.43	75.38	13	1
High	P01871	Immunoglobulin heavy constant mu OS=Homo sapiens OX=9606 GN=IGHM PE=1 SV=4	0	92.516	37	13	27	13	453	49.4	6.77	89.17	13	1
High	P05556	Integrin beta-1 OS=Homo sapiens OX=9606 GN=ITGB1 PE=1 SV=2	0	91.372	21	13	38	13	798	88.4	5.39	107.23	13	1
High	P01860	Immunoglobulin heavy constant gamma 3 OS=Homo sapiens OX=9606 GN=IGHG3 PE=1 SV=2	0	91.371	39	11	207	4	377	41.3	7.9	609.35	11	1
High	P27105	Stomatin OS=Homo sapiens OX=9606 GN=STOM PE=1 SV=3	0	90.349	57	11	31	11	288	31.7	7.88	103.17	11	1
High	P01859	Immunoglobulin heavy constant gamma 2 OS=Homo sapiens OX=9606 GN=IGHG2 PE=1 SV=2	0	89.724	38	10	207	3	326	35.9	7.59	602.83	10	1
High	P21980	Protein-glutamine gamma-glutamyltransferase 2 OS=Homo sapiens OX=9606 GN=TGM2 PE=1 SV=2	0	89.358	32	15	33	15	687	77.3	5.22	92.89	15	1
High	P07237	Protein disulfide-isomerase OS=Homo sapiens OX=9606 GN=P4HB PE=1 SV=3	0	89.357	43	19	66	19	508	57.1	4.87	220.59	19	1
High	Q01518	Adenylyl cyclase-associated protein 1 OS=Homo sapiens OX=9606 GN=CAP1 PE=1 SV=5	0	88.337	32	12	38	12	475	51.9	8.06	115.63	12	1
High	P08865	40S ribosomal protein SA OS=Homo sapiens OX=9606 GN=RPSA PE=1 SV=4	0	88.196	49	9	30	9	295	32.8	4.87	115.15	9	1
High	P49368	T-complex protein 1 subunit gamma OS=Homo sapiens OX=9606 GN=CCT3 PE=1 SV=4	0	88.17	33	14	32	14	545	60.5	6.49	106.87	14	1
High	P23396	40S ribosomal protein S3 OS=Homo sapiens OX=9606 GN=RPS3 PE=1 SV=2	0	86.025	56	12	57	12	243	26.7	9.66	192.36	12	1
High	P13797	Plastin-3 OS=Homo sapiens OX=9606 GN=PLS3 PE=1 SV=4	0	85.967	29	14	22	11	630	70.8	5.6	74.36	14	1
High	P13010	X-ray repair cross-complementing protein 5 OS=Homo sapiens OX=9606 GN=XRCC5 PE=1 SV=3	0	84.881	31	15	26	15	732	82.7	5.81	74.54	15	1
High	O00571	ATP-dependent RNA helicase DDX3X OS=Homo sapiens OX=9606 GN=DDX3X PE=1 SV=3	0	84.58	24	12	23	12	662	73.2	7.18	79.69	12	1
High	P01834	Immunoglobulin kappa constant OS=Homo sapiens OX=9606 GN=IGKC PE=1 SV=2	0	83.817	80	6	204	6	107	11.8	6.52	725.28	6	1
High	Q9NZM1	Myoferlin OS=Homo sapiens OX=9606 GN=MYOF PE=1 SV=1	0	83.394	11	16	27	15	2061	234.6	6.18	78.38	16	1
High	P35232	Prohibitin OS=Homo sapiens OX=9606 GN=PHB PE=1 SV=1	0	83.25	58	12	30	12	272	29.8	5.76	102.56	12	1
High	P08758	Annexin A5 OS=Homo sapiens OX=9606 GN=ANXA5 PE=1 SV=2	0	83.249	49	15	84	14	320	35.9	5.05	225.18	15	1
High	Q15019	Septin-2 OS=Homo sapiens OX=9606 GN=SEPTIN2 PE=1 SV=1	0	81.113	43	10	22	10	361	41.5	6.6	78.51	10	1
High	P06702	Protein S100-A9 OS=Homo sapiens OX=9606 GN=S100A9 PE=1 SV=1	0	80.777	55	5	116	5	114	13.2	6.13	364.81	5	1
High	P35609	Alpha-actinin-2 OS=Homo sapiens OX=9606 GN=ACTN2 PE=1 SV=1	0	78.816	13	10	58	1	894	103.8	5.45	151.21	10	1
High	O14974	Protein phosphatase 1 regulatory subunit 12A OS=Homo sapiens OX=9606 GN=PPP1R12A PE=1 SV=1	0	78.525	16	14	18	14	1030	115.2	5.4	56.09	14	1
High	O95425	Supervillin OS=Homo sapiens OX=9606 GN=SVIL PE=1 SV=2	0	77.958	11	16	18	16	2214	247.6	6.98	45.71	16	1
High	P31146	Coronin-1A OS=Homo sapiens OX=9606 GN=CORO1A PE=1 SV=4	0	76.846	30	13	26	13	461	51	6.68	73.81	13	1
High	Q92597	Protein NDRG1 OS=Homo sapiens OX=9606 GN=NDRG1 PE=1 SV=1	0	75.001	20	5	23	5	394	42.8	5.82	83.48	5	1
High	P04899	Guanine nucleotide-binding protein G(i) subunit alpha-2 OS=Homo sapiens OX=9606 GN=GNAI2 PE=1 SV=3	0	74.485	39	10	45	6	355	40.4	5.54	137.9	10	1
High	P32926	Desmoglein-3 OS=Homo sapiens OX=9606 GN=DSG3 PE=1 SV=2	0	74.454	15	10	39	10	999	107.5	5	129.47	10	1
High	Q15084	Protein disulfide-isomerase A6 OS=Homo sapiens OX=9606 GN=PDIA6 PE=1 SV=1	0	74.012	31	9	22	9	440	48.1	5.08	82.78	9	1
High	Q00341	Vigilin OS=Homo sapiens OX=9606 GN=HDLBP PE=1 SV=2	0	73.932	15	13	20	13	1268	141.4	6.87	55.82	13	1
High	P01876	Immunoglobulin heavy constant alpha 1 OS=Homo sapiens OX=9606 GN=IGHA1 PE=1 SV=2	0	73.087	39	11	87	7	353	37.6	6.51	283.78	11	1
High	P15311	Ezrin OS=Homo sapiens OX=9606 GN=EZR PE=1 SV=4	0	72.198	32	19	36	10	586	69.4	6.27	102.01	19	1
High	P23634	Plasma membrane calcium-transporting ATPase 4 OS=Homo sapiens OX=9606 GN=ATP2B4 PE=1 SV=2	0	70.609	11	11	15	8	1241	137.8	6.6	53.92	11	1
High	P00751	Complement factor B OS=Homo sapiens OX=9606 GN=CFB PE=1 SV=2	0	69.306	19	11	18	11	764	85.5	7.06	62.87	11	1
High	P04439	HLA class I histocompatibility antigen, A alpha chain OS=Homo sapiens OX=9606 GN=HLA-A PE=1 SV=2	0	68.291	36	9	42	5	365	40.8	6	157.57	9	1
High	P04004	Vitronectin OS=Homo sapiens OX=9606 GN=VTN PE=1 SV=1	0	68.057	22	9	38	9	478	54.3	5.8	135.58	9	1
High	Q16181	Septin-7 OS=Homo sapiens OX=9606 GN=SEPTIN7 PE=1 SV=2	0	67.952	27	9	23	8	437	50.6	8.63	75.76	9	1
High	P63244	Receptor of activated protein C kinase 1 OS=Homo sapiens OX=9606 GN=RACK1 PE=1 SV=3	0	67.951	54	13	32	13	317	35.1	7.69	92.45	13	1
High	P38606	V-type proton ATPase catalytic subunit A OS=Homo sapiens OX=9606 GN=ATP6V1A PE=1 SV=2	0	67.938	28	12	17	12	617	68.3	5.52	49.09	12	1
High	P09525	Annexin A4 OS=Homo sapiens OX=9606 GN=ANXA4 PE=1 SV=4	0	66.802	46	13	25	12	319	35.9	6.13	83.33	13	1
High	Q9NQC3	Reticulon-4 OS=Homo sapiens OX=9606 GN=RTN4 PE=1 SV=2	0	65.319	10	7	28	7	1192	129.9	4.5	86.79	7	1
High	Q9Y3Z3	Deoxynucleoside triphosphate triphosphohydrolase SAMHD1 OS=Homo sapiens OX=9606 GN=SAMHD1 PE=1 SV=2	0	65.003	28	14	22	14	626	72.2	7.14	75.38	14	1
High	P35221	Catenin alpha-1 OS=Homo sapiens OX=9606 GN=CTNNA1 PE=1 SV=1	0	65.002	18	9	12	9	906	100	6.29	41.47	9	1
High	P13861	cAMP-dependent protein kinase type II-alpha regulatory subunit OS=Homo sapiens OX=9606 GN=PRKAR2A PE=1 SV=2	0	64.823	33	9	14	8	404	45.5	5.07	48.7	9	1
High	P0DOY2	Immunoglobulin lambda constant 2 OS=Homo sapiens OX=9606 GN=IGLC2 PE=1 SV=1	0	63.936	75	5	83	1	106	11.3	7.24	285.45	5	1
High	P09104	Gamma-enolase OS=Homo sapiens OX=9606 GN=ENO2 PE=1 SV=3	0	63.831	31	8	39	5	434	47.2	5.03	126.92	8	1
High	Q6NZI2	Caveolae-associated protein 1 OS=Homo sapiens OX=9606 GN=CAVIN1 PE=1 SV=1	0	63.714	26	9	55	9	390	43.5	5.6	199.19	9	1
High	P07858	Cathepsin B OS=Homo sapiens OX=9606 GN=CTSB PE=1 SV=3	0	61.751	21	6	14	6	339	37.8	6.3	54.82	6	1
High	P07384	Calpain-1 catalytic subunit OS=Homo sapiens OX=9606 GN=CAPN1 PE=1 SV=1	0	61.217	26	14	28	14	714	81.8	5.67	81.96	14	1
High	P14550	Aldo-keto reductase family 1 member A1 OS=Homo sapiens OX=9606 GN=AKR1A1 PE=1 SV=3	0	61.099	46	11	20	11	325	36.6	6.79	60.6	11	1
High	P08195	4F2 cell-surface antigen heavy chain OS=Homo sapiens OX=9606 GN=SLC3A2 PE=1 SV=3	0	60.968	20	8	13	8	630	68	5.01	45.75	8	1
High	P51149	Ras-related protein Rab-7a OS=Homo sapiens OX=9606 GN=RAB7A PE=1 SV=1	0	60.876	60	11	24	11	207	23.5	6.7	75.51	11	1
High	P01861	Immunoglobulin heavy constant gamma 4 OS=Homo sapiens OX=9606 GN=IGHG4 PE=1 SV=1	0	60.74	34	10	140	6	327	35.9	7.36	343.93	10	1
High	Q8WUM4	Programmed cell death 6-interacting protein OS=Homo sapiens OX=9606 GN=PDCD6IP PE=1 SV=1	0	60.231	16	10	16	10	868	96	6.52	50.91	10	1
High	P51148	Ras-related protein Rab-5C OS=Homo sapiens OX=9606 GN=RAB5C PE=1 SV=2	0	59.53	72	10	16	7	216	23.5	8.41	54.25	10	1
High	P50570	Dynamin-2 OS=Homo sapiens OX=9606 GN=DNM2 PE=1 SV=2	0	59.338	17	11	13	9	870	98	7.44	43.43	11	1
High	Q99623	Prohibitin-2 OS=Homo sapiens OX=9606 GN=PHB2 PE=1 SV=2	0	59.174	45	12	21	12	299	33.3	9.83	58.51	12	1
High	P04632	Calpain small subunit 1 OS=Homo sapiens OX=9606 GN=CAPNS1 PE=1 SV=1	0	59.077	32	7	26	7	268	28.3	5.2	65.15	7	1
High	P10644	cAMP-dependent protein kinase type I-alpha regulatory subunit OS=Homo sapiens OX=9606 GN=PRKAR1A PE=1 SV=1	0	59.047	35	10	16	10	381	43	5.35	48.63	10	1
High	O15144	Actin-related protein 2/3 complex subunit 2 OS=Homo sapiens OX=9606 GN=ARPC2 PE=1 SV=1	0	58.956	40	9	23	9	300	34.3	7.36	62.23	9	1
High	Q13418	Integrin-linked protein kinase OS=Homo sapiens OX=9606 GN=ILK PE=1 SV=2	0	58.93	23	10	21	10	452	51.4	8.07	59.36	10	1
High	Q02487	Desmocollin-2 OS=Homo sapiens OX=9606 GN=DSC2 PE=1 SV=1	0	58.805	13	9	15	8	901	99.9	5.34	56.69	9	1
High	P30153	Serine/threonine-protein phosphatase 2A 65 kDa regulatory subunit A alpha isoform OS=Homo sapiens OX=9606 GN=PPP2R1A PE=1 SV=4	0	58.597	23	10	17	10	589	65.3	5.11	56.05	10	1
High	P30043	Flavin reductase (NADPH) OS=Homo sapiens OX=9606 GN=BLVRB PE=1 SV=3	0	58.444	54	7	18	7	206	22.1	7.65	74.59	7	1
High	Q14980	Nuclear mitotic apparatus protein 1 OS=Homo sapiens OX=9606 GN=NUMA1 PE=1 SV=2	0	58.188	6	10	11	10	2115	238.1	5.78	42.29	10	1
High	P62140	Serine/threonine-protein phosphatase PP1-beta catalytic subunit OS=Homo sapiens OX=9606 GN=PPP1CB PE=1 SV=3	0	57.584	27	7	16	3	327	37.2	6.19	54.73	7	1
High	P11215	Integrin alpha-M OS=Homo sapiens OX=9606 GN=ITGAM PE=1 SV=2	0	57.32	13	10	11	9	1152	127.1	7.23	37.52	10	1
High	P10301	Ras-related protein R-Ras OS=Homo sapiens OX=9606 GN=RRAS PE=1 SV=1	0	56.625	47	7	25	5	218	23.5	6.93	78.59	7	1
High	Q6UVK1	Chondroitin sulfate proteoglycan 4 OS=Homo sapiens OX=9606 GN=CSPG4 PE=1 SV=2	0	56.508	8	12	14	12	2322	250.4	5.47	33.56	12	1
High	P07996	Thrombospondin-1 OS=Homo sapiens OX=9606 GN=THBS1 PE=1 SV=2	0	56.345	12	11	18	11	1170	129.3	4.94	59.49	11	1
High	P01008	Antithrombin-III OS=Homo sapiens OX=9606 GN=SERPINC1 PE=1 SV=1	0	55.926	25	9	12	9	464	52.6	6.71	38.38	9	1
High	P63010	AP-2 complex subunit beta OS=Homo sapiens OX=9606 GN=AP2B1 PE=1 SV=1	0	55.868	13	10	17	10	937	104.5	5.38	39.5	10	1
High	Q16643	Drebrin OS=Homo sapiens OX=9606 GN=DBN1 PE=1 SV=4	0	55.435	18	8	11	8	649	71.4	4.45	39.37	8	1
High	P01889	HLA class I histocompatibility antigen, B alpha chain OS=Homo sapiens OX=9606 GN=HLA-B PE=1 SV=3	0	55.111	31	8	32	2	362	40.4	5.85	110.82	8	1
High	Q14624	Inter-alpha-trypsin inhibitor heavy chain H4 OS=Homo sapiens OX=9606 GN=ITIH4 PE=1 SV=4	0	54.496	13	9	19	9	930	103.3	6.98	57.67	9	1
High	Q9ULV4	Coronin-1C OS=Homo sapiens OX=9606 GN=CORO1C PE=1 SV=1	0	54.143	23	8	23	8	474	53.2	7.08	67.63	8	1
High	P17655	Calpain-2 catalytic subunit OS=Homo sapiens OX=9606 GN=CAPN2 PE=1 SV=6	0	53.989	11	6	14	6	700	79.9	4.98	46.46	6	1
High	Q9UHG3	Prenylcysteine oxidase 1 OS=Homo sapiens OX=9606 GN=PCYOX1 PE=1 SV=3	0	53.913	23	9	18	9	505	56.6	6.18	58.77	9	1
High	P50993	Sodium/potassium-transporting ATPase subunit alpha-2 OS=Homo sapiens OX=9606 GN=ATP1A2 PE=1 SV=1	0	53.892	13	9	14	1	1020	112.2	5.66	36.29	9	1
High	P53396	ATP-citrate synthase OS=Homo sapiens OX=9606 GN=ACLY PE=1 SV=3	0	53.707	12	10	15	10	1101	120.8	7.33	47.77	10	1
High	P35237	Serpin B6 OS=Homo sapiens OX=9606 GN=SERPINB6 PE=1 SV=3	0	53.499	41	10	17	10	376	42.6	5.27	52.66	10	1
High	Q86UE4	Protein LYRIC OS=Homo sapiens OX=9606 GN=MTDH PE=1 SV=2	0	53.182	20	8	11	8	582	63.8	9.32	37.88	8	1
High	Q99497	Parkinson disease protein 7 OS=Homo sapiens OX=9606 GN=PARK7 PE=1 SV=2	0	53.144	41	5	22	5	189	19.9	6.79	69.68	5	1
High	P14317	Hematopoietic lineage cell-specific protein OS=Homo sapiens OX=9606 GN=HCLS1 PE=1 SV=3	0	52.941	20	6	13	6	486	54	4.81	56.47	6	1
High	B9A064	Immunoglobulin lambda-like polypeptide 5 OS=Homo sapiens OX=9606 GN=IGLL5 PE=2 SV=2	0	52.787	36	5	59	2	214	23	8.84	204.73	5	1
High	P61020	Ras-related protein Rab-5B OS=Homo sapiens OX=9606 GN=RAB5B PE=1 SV=1	0	52.667	61	8	13	5	215	23.7	8.13	44.09	8	1
High	Q9H4M9	EH domain-containing protein 1 OS=Homo sapiens OX=9606 GN=EHD1 PE=1 SV=2	0	52.561	25	12	26	10	534	60.6	6.83	66.93	12	1
High	P07814	Bifunctional glutamate/proline--tRNA ligase OS=Homo sapiens OX=9606 GN=EPRS1 PE=1 SV=5	0	52.481	9	10	14	10	1512	170.5	7.33	43.76	10	1
High	P10321	HLA class I histocompatibility antigen, C alpha chain OS=Homo sapiens OX=9606 GN=HLA-C PE=1 SV=3	0	52.212	28	7	24	1	366	40.6	6.04	99.78	7	1
High	Q02952	A-kinase anchor protein 12 OS=Homo sapiens OX=9606 GN=AKAP12 PE=1 SV=4	0	51.252	7	6	7	6	1782	191.4	4.41	33.11	6	1
High	P30838	Aldehyde dehydrogenase, dimeric NADP-preferring OS=Homo sapiens OX=9606 GN=ALDH3A1 PE=1 SV=3	0	50.65	24	9	16	9	453	50.4	6.54	55.27	9	1
High	O00429	Dynamin-1-like protein OS=Homo sapiens OX=9606 GN=DNM1L PE=1 SV=2	0	50.404	14	7	9	7	736	81.8	6.81	27.39	7	1
High	P23528	Cofilin-1 OS=Homo sapiens OX=9606 GN=CFL1 PE=1 SV=3	0	50.299	56	9	54	9	166	18.5	8.09	155.05	9	1
High	Q07954	Prolow-density lipoprotein receptor-related protein 1 OS=Homo sapiens OX=9606 GN=LRP1 PE=1 SV=2	0	49.152	2	7	9	7	4544	504.3	5.39	28.12	7	1
High	Q14BN4	Sarcolemmal membrane-associated protein OS=Homo sapiens OX=9606 GN=SLMAP PE=1 SV=1	0	49.127	13	10	20	10	828	95.1	5.47	66.65	10	1
High	P35241	Radixin OS=Homo sapiens OX=9606 GN=RDX PE=1 SV=1	0	48.596	22	13	25	4	583	68.5	6.37	62.58	13	1
High	Q96CX2	BTB/POZ domain-containing protein KCTD12 OS=Homo sapiens OX=9606 GN=KCTD12 PE=1 SV=1	0	48.419	43	9	21	9	325	35.7	5.64	72.54	9	1
High	P08754	Guanine nucleotide-binding protein G(i) subunit alpha OS=Homo sapiens OX=9606 GN=GNAI3 PE=1 SV=3	0	47.503	32	8	26	4	354	40.5	5.69	61.45	8	1
High	P15531	Nucleoside diphosphate kinase A OS=Homo sapiens OX=9606 GN=NME1 PE=1 SV=1	0	47.452	43	5	15	5	152	17.1	6.19	41.6	5	1
High	Q9Y446	Plakophilin-3 OS=Homo sapiens OX=9606 GN=PKP3 PE=1 SV=1	0	47.281	14	8	10	8	797	87	9.32	34.14	8	1
High	Q9UPN3	Microtubule-actin cross-linking factor 1, isoforms 1/2/3/5 OS=Homo sapiens OX=9606 GN=MACF1 PE=1 SV=4	0	46.68	2	11	11	10	7388	837.8	5.39	34.34	11	1
High	P62879	Guanine nucleotide-binding protein G(I)/G(S)/G(T) subunit beta-2 OS=Homo sapiens OX=9606 GN=GNB2 PE=1 SV=3	0	46.489	40	9	22	6	340	37.3	6	58.13	9	1
High	Q9UJU6	Drebrin-like protein OS=Homo sapiens OX=9606 GN=DBNL PE=1 SV=1	0	46.46	29	8	12	8	430	48.2	5.05	37.03	8	1
High	Q9UNZ2	NSFL1 cofactor p47 OS=Homo sapiens OX=9606 GN=NSFL1C PE=1 SV=2	0	46.332	25	7	11	7	370	40.5	5.1	34.11	7	1
High	P54920	Alpha-soluble NSF attachment protein OS=Homo sapiens OX=9606 GN=NAPA PE=1 SV=3	0	45.996	21	4	9	4	295	33.2	5.36	43.72	4	1
High	P61204	ADP-ribosylation factor 3 OS=Homo sapiens OX=9606 GN=ARF3 PE=1 SV=2	0	45.641	44	6	24	4	181	20.6	7.43	82.43	6	1
High	Q04917	14-3-3 protein eta OS=Homo sapiens OX=9606 GN=YWHAH PE=1 SV=4	0	45.008	39	9	46	9	246	28.2	4.84	111.74	9	1
High	Q13884	Beta-1-syntrophin OS=Homo sapiens OX=9606 GN=SNTB1 PE=1 SV=3	0	44.943	14	5	7	5	538	58	8.63	29.2	5	1
High	Q00325	Phosphate carrier protein, mitochondrial OS=Homo sapiens OX=9606 GN=SLC25A3 PE=1 SV=2	0	44.723	34	10	17	10	362	40.1	9.38	45.1	10	1
High	P11166	Solute carrier family 2, facilitated glucose transporter member 1 OS=Homo sapiens OX=9606 GN=SLC2A1 PE=1 SV=2	0	44.561	16	6	12	6	492	54	8.72	47.94	6	1
High	O95782	AP-2 complex subunit alpha-1 OS=Homo sapiens OX=9606 GN=AP2A1 PE=1 SV=3	0	44.56	16	10	13	8	977	107.5	7.03	31.61	10	1
High	Q01469	Fatty acid-binding protein 5 OS=Homo sapiens OX=9606 GN=FABP5 PE=1 SV=3	0	44.525	49	7	43	7	135	15.2	7.01	124.15	7	1
High	P21281	V-type proton ATPase subunit B, brain isoform OS=Homo sapiens OX=9606 GN=ATP6V1B2 PE=1 SV=3	0	44.338	23	8	15	8	511	56.5	5.81	35.06	8	1
High	P16144	Integrin beta-4 OS=Homo sapiens OX=9606 GN=ITGB4 PE=1 SV=5	0	43.968	7	9	13	9	1822	202	6.09	36.99	9	1
High	P56199	Integrin alpha-1 OS=Homo sapiens OX=9606 GN=ITGA1 PE=1 SV=2	0	43.882	7	7	11	7	1179	130.8	6.29	41.03	7	1
High	P50479	PDZ and LIM domain protein 4 OS=Homo sapiens OX=9606 GN=PDLIM4 PE=1 SV=2	0	43.854	26	7	12	7	330	35.4	7.91	34.39	7	1
High	P12429	Annexin A3 OS=Homo sapiens OX=9606 GN=ANXA3 PE=1 SV=3	0	43.846	34	10	22	10	323	36.4	5.92	66.2	10	1
High	Q9UHD9	Ubiquilin-2 OS=Homo sapiens OX=9606 GN=UBQLN2 PE=1 SV=2	0	43.691	15	5	6	2	624	65.7	5.22	26.58	5	1
High	P01911	HLA class II histocompatibility antigen, DRB1 beta chain OS=Homo sapiens OX=9606 GN=HLA-DRB1 PE=1 SV=2	0	43.61	23	4	9	2	266	29.9	7.74	34.6	4	1
High	P21810	Biglycan OS=Homo sapiens OX=9606 GN=BGN PE=1 SV=2	0	43.585	22	6	13	6	368	41.6	7.52	44	6	1
High	O00299	Chloride intracellular channel protein 1 OS=Homo sapiens OX=9606 GN=CLIC1 PE=1 SV=4	0	43.503	41	6	25	6	241	26.9	5.17	81.7	6	1
High	P33241	Lymphocyte-specific protein 1 OS=Homo sapiens OX=9606 GN=LSP1 PE=1 SV=1	0	43.271	23	4	5	4	339	37.2	4.74	27.25	4	1
High	P43121	Cell surface glycoprotein MUC18 OS=Homo sapiens OX=9606 GN=MCAM PE=1 SV=2	0	42.632	18	7	13	7	646	71.6	5.76	40.6	7	1
High	P08237	ATP-dependent 6-phosphofructokinase, muscle type OS=Homo sapiens OX=9606 GN=PFKM PE=1 SV=2	0	42.476	16	8	12	8	780	85.1	7.99	24.95	8	1
High	P01903	HLA class II histocompatibility antigen, DR alpha chain OS=Homo sapiens OX=9606 GN=HLA-DRA PE=1 SV=1	0	42.461	21	4	10	4	254	28.6	5	37	4	1
High	O43491	Band 4.1-like protein 2 OS=Homo sapiens OX=9606 GN=EPB41L2 PE=1 SV=1	0	42.133	11	7	9	7	1005	112.5	5.44	24.07	7	1
High	O75955	Flotillin-1 OS=Homo sapiens OX=9606 GN=FLOT1 PE=1 SV=3	0	41.987	21	7	10	7	427	47.3	7.49	25.54	7	1
High	P02786	Transferrin receptor protein 1 OS=Homo sapiens OX=9606 GN=TFRC PE=1 SV=2	0	41.939	13	8	11	8	760	84.8	6.61	34.58	8	1
High	Q14141	Septin-6 OS=Homo sapiens OX=9606 GN=SEPTIN6 PE=1 SV=4	0	41.833	24	7	13	6	434	49.7	6.67	43.58	7	1
High	Q02978	Mitochondrial 2-oxoglutarate/malate carrier protein OS=Homo sapiens OX=9606 GN=SLC25A11 PE=1 SV=3	0	41.376	35	9	10	9	314	34	9.91	27.84	9	1
High	P61224	Ras-related protein Rap-1b OS=Homo sapiens OX=9606 GN=RAP1B PE=1 SV=1	0	41.216	52	8	24	2	184	20.8	5.78	70.5	8	1
High	P53618	Coatomer subunit beta OS=Homo sapiens OX=9606 GN=COPB1 PE=1 SV=3	0	41.143	12	8	11	8	953	107.1	6.05	34.18	8	1
High	Q16647	Prostacyclin synthase OS=Homo sapiens OX=9606 GN=PTGIS PE=1 SV=1	0	40.965	17	5	7	5	500	57.1	7.31	29.02	5	1
High	P02730	Band 3 anion transport protein OS=Homo sapiens OX=9606 GN=SLC4A1 PE=1 SV=3	0	40.561	13	9	14	9	911	101.7	5.19	46.69	9	1
High	P11413	Glucose-6-phosphate 1-dehydrogenase OS=Homo sapiens OX=9606 GN=G6PD PE=1 SV=4	0	40.409	20	9	17	9	515	59.2	6.84	50.37	9	1
High	P21796	Voltage-dependent anion-selective channel protein 1 OS=Homo sapiens OX=9606 GN=VDAC1 PE=1 SV=2	0	40.301	35	7	13	7	283	30.8	8.54	41.9	7	1
High	P12235	ADP/ATP translocase 1 OS=Homo sapiens OX=9606 GN=SLC25A4 PE=1 SV=4	0	40.206	41	10	23	6	298	33	9.76	49.48	10	1
High	P62136	Serine/threonine-protein phosphatase PP1-alpha catalytic subunit OS=Homo sapiens OX=9606 GN=PPP1CA PE=1 SV=1	0	40.181	17	5	12	1	330	37.5	6.33	37.75	5	1
High	P35613	Basigin OS=Homo sapiens OX=9606 GN=BSG PE=1 SV=2	0	40.036	15	4	9	4	385	42.2	5.66	30.17	4	1
High	P40394	All-trans-retinol dehydrogenase [NAD(+)] ADH7 OS=Homo sapiens OX=9606 GN=ADH7 PE=1 SV=2	0	39.763	26	9	14	9	386	41.5	7.85	39.79	9	1
High	P00325	All-trans-retinol dehydrogenase [NAD(+)] ADH1B OS=Homo sapiens OX=9606 GN=ADH1B PE=1 SV=2	0	39.608	22	9	14	9	375	39.8	8.29	39.72	9	1
High	Q9NVD7	Alpha-parvin OS=Homo sapiens OX=9606 GN=PARVA PE=1 SV=1	0	39.392	21	6	17	6	372	42.2	5.95	53.61	6	1
High	P52597	Heterogeneous nuclear ribonucleoprotein F OS=Homo sapiens OX=9606 GN=HNRNPF PE=1 SV=3	0	39.19	20	6	23	6	415	45.6	5.58	62.39	6	1
High	Q9UGI8	Testin OS=Homo sapiens OX=9606 GN=TES PE=1 SV=1	0	38.702	28	10	14	10	421	48	7.68	32.17	10	1
High	Q9H223	EH domain-containing protein 4 OS=Homo sapiens OX=9606 GN=EHD4 PE=1 SV=1	0	38.575	18	8	9	7	541	61.1	6.76	27.01	8	1
High	P09429	High mobility group protein B1 OS=Homo sapiens OX=9606 GN=HMGB1 PE=1 SV=3	0	38.195	20	5	17	5	215	24.9	5.74	55.2	5	1
High	P20073	Annexin A7 OS=Homo sapiens OX=9606 GN=ANXA7 PE=1 SV=3	0	37.727	18	8	12	8	488	52.7	5.68	37.46	8	1
High	P61006	Ras-related protein Rab-8A OS=Homo sapiens OX=9606 GN=RAB8A PE=1 SV=1	0	37.29	38	7	19	2	207	23.7	9.07	62.48	7	1
High	P29992	Guanine nucleotide-binding protein subunit alpha-11 OS=Homo sapiens OX=9606 GN=GNA11 PE=1 SV=2	0	37.22	17	4	7	2	359	42.1	5.69	26.16	4	1
High	P50148	Guanine nucleotide-binding protein G(q) subunit alpha OS=Homo sapiens OX=9606 GN=GNAQ PE=1 SV=4	0	37.142	17	5	9	3	359	42.1	5.68	28.67	5	1
High	Q9Y696	Chloride intracellular channel protein 4 OS=Homo sapiens OX=9606 GN=CLIC4 PE=1 SV=4	0	36.774	35	7	9	7	253	28.8	5.59	30.71	7	1
High	A0FGR8	Extended synaptotagmin-2 OS=Homo sapiens OX=9606 GN=ESYT2 PE=1 SV=1	0	36.689	8	5	6	5	921	102.3	9.26	23.58	5	1
High	P63096	Guanine nucleotide-binding protein G(i) subunit alpha-1 OS=Homo sapiens OX=9606 GN=GNAI1 PE=1 SV=2	0	36.425	19	5	20	1	354	40.3	5.97	46.06	5	1
High	Q86UP2	Kinectin OS=Homo sapiens OX=9606 GN=KTN1 PE=1 SV=1	0	36.124	8	8	8	8	1357	156.2	5.64	20.76	8	1
High	O95292	Vesicle-associated membrane protein-associated protein B/C OS=Homo sapiens OX=9606 GN=VAPB PE=1 SV=3	0	35.739	31	6	10	5	243	27.2	7.3	33.71	6	1
High	P0DP25	Calmodulin-3 OS=Homo sapiens OX=9606 GN=CALM3 PE=1 SV=1	0	35.737	40	6	27	6	149	16.8	4.22	79.91	6	1
High	P39656	Dolichyl-diphosphooligosaccharide--protein glycosyltransferase 48 kDa subunit OS=Homo sapiens OX=9606 GN=DDOST PE=1 SV=4	0	35.599	20	8	19	8	456	50.8	6.55	53.63	8	1
High	P61026	Ras-related protein Rab-10 OS=Homo sapiens OX=9606 GN=RAB10 PE=1 SV=1	0	35.521	32	7	19	5	200	22.5	8.38	59.53	7	1
High	O43795	Unconventional myosin-Ib OS=Homo sapiens OX=9606 GN=MYO1B PE=1 SV=3	0	35.452	8	6	7	6	1136	131.9	9.38	21.13	6	1
High	Q92930	Ras-related protein Rab-8B OS=Homo sapiens OX=9606 GN=RAB8B PE=1 SV=2	0	35.319	38	7	18	2	207	23.6	9.07	57.95	7	1
High	Q9P0L0	Vesicle-associated membrane protein-associated protein A OS=Homo sapiens OX=9606 GN=VAPA PE=1 SV=3	0	35.316	23	4	7	3	249	27.9	8.62	27.28	4	1
High	P06756	Integrin alpha-V OS=Homo sapiens OX=9606 GN=ITGAV PE=1 SV=2	0	35.314	9	7	8	7	1048	116	5.68	27.17	7	1
High	Q07021	Complement component 1 Q subcomponent-binding protein, mitochondrial OS=Homo sapiens OX=9606 GN=C1QBP PE=1 SV=1	0	34.926	29	4	13	4	282	31.3	4.84	41.41	4	1
High	P13928	Annexin A8 OS=Homo sapiens OX=9606 GN=ANXA8 PE=1 SV=3	0	34.5	29	6	7	6	327	36.9	5.78	22.17	6	1
High	Q9UKY7	Protein CDV3 homolog OS=Homo sapiens OX=9606 GN=CDV3 PE=1 SV=1	0	34.449	16	2	4	2	258	27.3	6.4	19.66	2	1
High	Q03135	Caveolin-1 OS=Homo sapiens OX=9606 GN=CAV1 PE=1 SV=4	0	34.383	25	3	11	3	178	20.5	6.02	40.62	3	1
High	P05141	ADP/ATP translocase 2 OS=Homo sapiens OX=9606 GN=SLC25A5 PE=1 SV=7	0	34.358	32	9	18	5	298	32.8	9.69	49.09	9	1
High	P00747	Plasminogen OS=Homo sapiens OX=9606 GN=PLG PE=1 SV=2	0	33.933	11	7	8	7	810	90.5	7.24	26.86	7	1
High	O95810	Caveolae-associated protein 2 OS=Homo sapiens OX=9606 GN=CAVIN2 PE=1 SV=3	0	33.918	17	6	9	6	425	47.1	5.21	31.22	6	1
High	P33527	Multidrug resistance-associated protein 1 OS=Homo sapiens OX=9606 GN=ABCC1 PE=1 SV=3	0	33.832	6	6	6	6	1531	171.5	7.11	17.57	6	1
High	P04216	Thy-1 membrane glycoprotein OS=Homo sapiens OX=9606 GN=THY1 PE=1 SV=2	0	33.402	24	3	7	3	161	17.9	8.73	24.21	3	1
High	P30519	Heme oxygenase 2 OS=Homo sapiens OX=9606 GN=HMOX2 PE=1 SV=2	0	33.329	29	5	6	5	316	36	5.41	18.31	5	1
High	Q02413	Desmoglein-1 OS=Homo sapiens OX=9606 GN=DSG1 PE=1 SV=2	0	33.313	10	6	7	6	1049	113.7	5.03	22.92	6	1
High	O60716	Catenin delta-1 OS=Homo sapiens OX=9606 GN=CTNND1 PE=1 SV=1	0	32.626	8	5	8	5	968	108.1	6.23	28.55	5	1
High	P17931	Galectin-3 OS=Homo sapiens OX=9606 GN=LGALS3 PE=1 SV=5	0	32.53	17	4	10	4	250	26.1	8.56	26.02	4	1
High	A0M8Q6	Immunoglobulin lambda constant 7 OS=Homo sapiens OX=9606 GN=IGLC7 PE=1 SV=3	0	32.365	48	3	66	1	106	11.2	8.29	215.63	3	1
High	Q9UJZ1	Stomatin-like protein 2, mitochondrial OS=Homo sapiens OX=9606 GN=STOML2 PE=1 SV=1	0	32.346	22	5	6	5	356	38.5	7.39	17.84	5	1
High	P62834	Ras-related protein Rap-1A OS=Homo sapiens OX=9606 GN=RAP1A PE=1 SV=1	0	32.247	38	7	23	1	184	21	6.67	64.62	7	1
High	P02748	Complement component C9 OS=Homo sapiens OX=9606 GN=C9 PE=1 SV=2	0	32.165	15	6	12	6	559	63.1	5.59	35.82	6	1
High	P49773	Histidine triad nucleotide-binding protein 1 OS=Homo sapiens OX=9606 GN=HINT1 PE=1 SV=2	0	31.929	36	3	8	3	126	13.8	6.95	27.64	3	1
High	P18085	ADP-ribosylation factor 4 OS=Homo sapiens OX=9606 GN=ARF4 PE=1 SV=3	0	31.822	32	4	21	2	180	20.5	7.14	72.34	4	1
High	Q92629	Delta-sarcoglycan OS=Homo sapiens OX=9606 GN=SGCD PE=1 SV=2	0	31.773	28	7	9	7	289	32.1	9.11	27.8	7	1
High	P08311	Cathepsin G OS=Homo sapiens OX=9606 GN=CTSG PE=1 SV=2	0	31.474	32	7	29	7	255	28.8	11.19	62.67	7	1
High	P40763	Signal transducer and activator of transcription 3 OS=Homo sapiens OX=9606 GN=STAT3 PE=1 SV=2	0	31.378	14	7	9	7	770	88	6.3	26.02	7	1
High	P00390	Glutathione reductase, mitochondrial OS=Homo sapiens OX=9606 GN=GSR PE=1 SV=2	0	31.35	11	3	5	3	522	56.2	8.5	22.61	3	1
High	P63027	Vesicle-associated membrane protein 2 OS=Homo sapiens OX=9606 GN=VAMP2 PE=1 SV=3	0	31.293	34	3	5	3	116	12.7	8.13	25.62	3	1
High	P02511	Alpha-crystallin B chain OS=Homo sapiens OX=9606 GN=CRYAB PE=1 SV=2	0	31.181	25	4	9	4	175	20.1	7.33	28.18	4	1
High	P00734	Prothrombin OS=Homo sapiens OX=9606 GN=F2 PE=1 SV=2	0	30.798	10	4	8	4	622	70	5.9	22.34	4	1
High	Q15046	Lysine--tRNA ligase OS=Homo sapiens OX=9606 GN=KARS1 PE=1 SV=3	0	30.455	9	5	5	5	597	68	6.35	20.67	5	1
High	Q30154	HLA class II histocompatibility antigen, DR beta 5 chain OS=Homo sapiens OX=9606 GN=HLA-DRB5 PE=1 SV=1	0	30.363	18	3	7	1	266	30	6.93	26.35	3	1
High	P61106	Ras-related protein Rab-14 OS=Homo sapiens OX=9606 GN=RAB14 PE=1 SV=4	0	30.345	23	4	12	3	215	23.9	6.21	42.12	4	1
High	P04003	C4b-binding protein alpha chain OS=Homo sapiens OX=9606 GN=C4BPA PE=1 SV=2	0	30.3	14	8	15	8	597	67	7.3	40.78	8	1
High	Q969G5	Caveolae-associated protein 3 OS=Homo sapiens OX=9606 GN=CAVIN3 PE=1 SV=3	0	30.256	24	5	9	5	261	27.7	6.43	34.87	5	1
High	P25311	Zinc-alpha-2-glycoprotein OS=Homo sapiens OX=9606 GN=AZGP1 PE=1 SV=2	0	30.07	19	4	6	4	298	34.2	6.05	21.26	4	1
High	Q9UI12	V-type proton ATPase subunit H OS=Homo sapiens OX=9606 GN=ATP6V1H PE=1 SV=1	0	29.931	14	4	4	4	483	55.8	6.48	14.54	4	1
High	P54578	Ubiquitin carboxyl-terminal hydrolase 14 OS=Homo sapiens OX=9606 GN=USP14 PE=1 SV=3	0	29.738	21	8	12	8	494	56	5.3	38.94	8	1
High	P01768	Immunoglobulin heavy variable 3-30 OS=Homo sapiens OX=9606 GN=IGHV3-30 PE=1 SV=2	0	29.557	35	3	6	1	117	12.9	8.92	22.59	3	1
High	P01031	Complement C5 OS=Homo sapiens OX=9606 GN=C5 PE=1 SV=4	0	29.55	5	5	6	5	1676	188.2	6.52	14.48	5	1
High	P04196	Histidine-rich glycoprotein OS=Homo sapiens OX=9606 GN=HRG PE=1 SV=1	0	29.544	12	5	9	5	525	59.5	7.5	31.31	5	1
High	P60953	Cell division control protein 42 homolog OS=Homo sapiens OX=9606 GN=CDC42 PE=1 SV=2	0	29.446	20	3	24	3	191	21.2	6.55	86.79	3	1
High	P30520	Adenylosuccinate synthetase isozyme 2 OS=Homo sapiens OX=9606 GN=ADSS2 PE=1 SV=3	0	29.403	12	4	6	4	456	50.1	6.55	18.39	4	1
High	P20339	Ras-related protein Rab-5A OS=Homo sapiens OX=9606 GN=RAB5A PE=1 SV=2	0	29.128	35	5	9	2	215	23.6	8.15	26.3	5	1
High	P05109	Protein S100-A8 OS=Homo sapiens OX=9606 GN=S100A8 PE=1 SV=1	0	29.08	52	6	68	6	93	10.8	7.03	140.86	6	1
High	Q96CW1	AP-2 complex subunit mu OS=Homo sapiens OX=9606 GN=AP2M1 PE=1 SV=2	0	29.063	21	6	8	6	435	49.6	9.54	26.37	6	1
High	P50895	Basal cell adhesion molecule OS=Homo sapiens OX=9606 GN=BCAM PE=1 SV=2	0	28.925	12	5	6	5	628	67.4	5.81	15.34	5	1
High	P52789	Hexokinase-2 OS=Homo sapiens OX=9606 GN=HK2 PE=1 SV=2	0	28.615	8	5	6	5	917	102.3	6.05	20.3	5	1
High	Q07666	KH domain-containing, RNA-binding, signal transduction-associated protein 1 OS=Homo sapiens OX=9606 GN=KHDRBS1 PE=1 SV=1	0	28.567	15	5	9	5	443	48.2	8.66	29.03	5	1
High	P20020	Plasma membrane calcium-transporting ATPase 1 OS=Homo sapiens OX=9606 GN=ATP2B1 PE=1 SV=4	0	28.477	5	4	6	1	1220	134.6	5.91	20.91	4	1
High	O60784	Target of Myb protein 1 OS=Homo sapiens OX=9606 GN=TOM1 PE=1 SV=2	0	28.361	20	6	9	6	492	53.8	4.7	25.26	6	1
High	P01042	Kininogen-1 OS=Homo sapiens OX=9606 GN=KNG1 PE=1 SV=2	0	28.299	9	5	7	5	644	71.9	6.81	23.54	5	1
High	A0A0C4DH31	Immunoglobulin heavy variable 1-18 OS=Homo sapiens OX=9606 GN=IGHV1-18 PE=3 SV=1	0	28.099	37	3	9	3	117	12.8	8.84	32.29	3	1
High	Q96I99	Succinate--CoA ligase [GDP-forming] subunit beta, mitochondrial OS=Homo sapiens OX=9606 GN=SUCLG2 PE=1 SV=2	0	27.9	18	7	7	7	432	46.5	6.39	21.18	7	1
High	Q9H910	Jupiter microtubule associated homolog 2 OS=Homo sapiens OX=9606 GN=JPT2 PE=1 SV=1	0	27.874	24	3	5	3	190	20.1	9.26	19.01	3	1
High	P10253	Lysosomal alpha-glucosidase OS=Homo sapiens OX=9606 GN=GAA PE=1 SV=4	0	27.818	8	6	9	6	952	105.3	6	19.83	6	1
High	P61586	Transforming protein RhoA OS=Homo sapiens OX=9606 GN=RHOA PE=1 SV=1	0	27.767	41	7	16	4	193	21.8	6.1	28.82	7	1
High	P22735	Protein-glutamine gamma-glutamyltransferase K OS=Homo sapiens OX=9606 GN=TGM1 PE=1 SV=4	0	27.5	8	5	8	5	817	89.7	6.04	23.59	5	1
High	P28482	Mitogen-activated protein kinase 1 OS=Homo sapiens OX=9606 GN=MAPK1 PE=1 SV=3	0	27.461	20	5	6	4	360	41.4	6.98	19.77	5	1
High	P02549	Spectrin alpha chain, erythrocytic 1 OS=Homo sapiens OX=9606 GN=SPTA1 PE=1 SV=5	0	27.425	2	3	5	3	2419	279.8	5.05	18.72	3	1
High	P11234	Ras-related protein Ral-B OS=Homo sapiens OX=9606 GN=RALB PE=1 SV=1	0	27.387	33	6	13	3	206	23.4	6.62	38.68	6	1
High	Q96TA1	Protein Niban 2 OS=Homo sapiens OX=9606 GN=NIBAN2 PE=1 SV=3	0	27.357	12	6	10	6	746	84.1	6.19	29.43	6	1
High	O14745	Na(+)/H(+) exchange regulatory cofactor NHE-RF1 OS=Homo sapiens OX=9606 GN=SLC9A3R1 PE=1 SV=4	0	27.295	15	4	5	4	358	38.8	5.77	16.6	4	1
High	Q13683	Integrin alpha-7 OS=Homo sapiens OX=9606 GN=ITGA7 PE=1 SV=3	0	27.074	6	4	5	4	1181	128.9	5.73	15.31	4	1
High	Q14247	Src substrate cortactin OS=Homo sapiens OX=9606 GN=CTTN PE=1 SV=2	0	26.877	11	5	7	5	550	61.5	5.4	22.93	5	1
High	P51452	Dual specificity protein phosphatase 3 OS=Homo sapiens OX=9606 GN=DUSP3 PE=1 SV=1	0	26.834	26	4	9	4	185	20.5	7.8	28.21	4	1
High	Q9UMX0	Ubiquilin-1 OS=Homo sapiens OX=9606 GN=UBQLN1 PE=1 SV=2	0	26.765	10	4	6	1	589	62.5	5.11	24.57	4	1
High	Q13557	Calcium/calmodulin-dependent protein kinase type II subunit delta OS=Homo sapiens OX=9606 GN=CAMK2D PE=1 SV=3	0	26.676	16	5	8	5	499	56.3	7.25	23.05	5	1
High	Q8WUD1	Ras-related protein Rab-2B OS=Homo sapiens OX=9606 GN=RAB2B PE=1 SV=1	0	26.666	23	4	9	4	216	24.2	7.83	29.21	4	1
High	P30419	Glycylpeptide N-tetradecanoyltransferase 1 OS=Homo sapiens OX=9606 GN=NMT1 PE=1 SV=2	0	26.637	12	3	4	3	496	56.8	7.8	17.38	3	1
High	P84085	ADP-ribosylation factor 5 OS=Homo sapiens OX=9606 GN=ARF5 PE=1 SV=2	0	26.285	28	3	17	1	180	20.5	6.79	56.67	3	1
High	Q14118	Dystroglycan OS=Homo sapiens OX=9606 GN=DAG1 PE=1 SV=2	0	26.253	8	3	6	3	895	97.4	8.56	23.36	3	1
High	O75923	Dysferlin OS=Homo sapiens OX=9606 GN=DYSF PE=1 SV=1	0	25.883	4	5	6	4	2080	237.1	5.64	18.79	5	1
High	Q9Y2A7	Nck-associated protein 1 OS=Homo sapiens OX=9606 GN=NCKAP1 PE=1 SV=1	0	25.86	6	5	7	5	1128	128.7	6.62	19.69	5	1
High	P08567	Pleckstrin OS=Homo sapiens OX=9606 GN=PLEK PE=1 SV=3	0	25.757	14	2	4	2	350	40.1	8.28	15.29	2	1
High	O95817	BAG family molecular chaperone regulator 3 OS=Homo sapiens OX=9606 GN=BAG3 PE=1 SV=3	0	25.669	12	4	4	4	575	61.6	6.95	17.84	4	1
High	P08575	Receptor-type tyrosine-protein phosphatase C OS=Homo sapiens OX=9606 GN=PTPRC PE=1 SV=3	0	25.59	6	6	6	6	1306	147.4	6.15	17.65	6	1
High	P68400	Casein kinase II subunit alpha OS=Homo sapiens OX=9606 GN=CSNK2A1 PE=1 SV=1	0	25.534	19	5	5	5	391	45.1	7.74	14.92	5	1
High	P06703	Protein S100-A6 OS=Homo sapiens OX=9606 GN=S100A6 PE=1 SV=1	0	25.468	48	7	36	7	90	10.2	5.48	68.44	7	1
High	P00505	Aspartate aminotransferase, mitochondrial OS=Homo sapiens OX=9606 GN=GOT2 PE=1 SV=3	0	25.336	16	7	9	7	430	47.5	9.01	24.56	7	1
High	P52630	Signal transducer and activator of transcription 2 OS=Homo sapiens OX=9606 GN=STAT2 PE=1 SV=1	0	25.227	7	3	3	3	851	97.9	5.49	13.87	3	1
High	P31323	cAMP-dependent protein kinase type II-beta regulatory subunit OS=Homo sapiens OX=9606 GN=PRKAR2B PE=1 SV=3	0	25.045	11	3	7	2	418	46.3	4.92	23.57	3	1
High	Q5JWF2	Guanine nucleotide-binding protein G(s) subunit alpha isoforms XLas OS=Homo sapiens OX=9606 GN=GNAS PE=1 SV=2	0	24.862	8	6	11	5	1037	111	5.03	29.85	6	1
High	Q96FQ6	Protein S100-A16 OS=Homo sapiens OX=9606 GN=S100A16 PE=1 SV=1	0	24.329	42	3	5	3	103	11.8	6.79	16.79	3	1
High	P29350	Tyrosine-protein phosphatase non-receptor type 6 OS=Homo sapiens OX=9606 GN=PTPN6 PE=1 SV=1	0	24.272	13	5	5	5	595	67.5	7.78	14.62	5	1
High	Q12907	Vesicular integral-membrane protein VIP36 OS=Homo sapiens OX=9606 GN=LMAN2 PE=1 SV=1	0	24.254	22	5	6	5	356	40.2	6.95	13.4	5	1
High	P36543	V-type proton ATPase subunit E 1 OS=Homo sapiens OX=9606 GN=ATP6V1E1 PE=1 SV=1	0	24.178	17	3	6	3	226	26.1	8	19.46	3	1
High	P67775	Serine/threonine-protein phosphatase 2A catalytic subunit alpha isoform OS=Homo sapiens OX=9606 GN=PPP2CA PE=1 SV=1	0	24.125	18	4	6	4	309	35.6	5.54	18.87	4	1
High	P35611	Alpha-adducin OS=Homo sapiens OX=9606 GN=ADD1 PE=1 SV=2	0	23.999	8	4	5	4	737	80.9	5.83	18.25	4	1
High	Q12797	Aspartyl/asparaginyl beta-hydroxylase OS=Homo sapiens OX=9606 GN=ASPH PE=1 SV=3	0	23.989	9	4	7	4	758	85.8	5.01	26.08	4	1
High	P02760	Protein AMBP OS=Homo sapiens OX=9606 GN=AMBP PE=1 SV=1	0	23.868	16	4	6	4	352	39	6.25	20.12	4	1
High	Q9BZQ8	Protein Niban 1 OS=Homo sapiens OX=9606 GN=NIBAN1 PE=1 SV=1	0	23.693	8	5	5	5	928	103.1	4.78	15.72	5	1
High	O00264	Membrane-associated progesterone receptor component 1 OS=Homo sapiens OX=9606 GN=PGRMC1 PE=1 SV=3	0	23.571	30	5	12	5	195	21.7	4.7	31.06	5	1
High	P62491	Ras-related protein Rab-11A OS=Homo sapiens OX=9606 GN=RAB11A PE=1 SV=3	0	23.314	28	6	13	6	216	24.4	6.57	39.14	6	1
High	P29966	Myristoylated alanine-rich C-kinase substrate OS=Homo sapiens OX=9606 GN=MARCKS PE=1 SV=4	0	23.307	6	1	5	1	332	31.5	4.45	27.28	1	1
High	Q9NZ08	Endoplasmic reticulum aminopeptidase 1 OS=Homo sapiens OX=9606 GN=ERAP1 PE=1 SV=3	0	23.236	9	5	6	5	941	107.2	6.46	17.18	5	1
High	P08648	Integrin alpha-5 OS=Homo sapiens OX=9606 GN=ITGA5 PE=1 SV=2	0	23.155	5	4	5	4	1049	114.5	5.77	16.88	4	1
High	P62987	Ubiquitin-60S ribosomal protein L40 OS=Homo sapiens OX=9606 GN=UBA52 PE=1 SV=2	0	23.124	37	5	50	5	128	14.7	9.83	133.14	5	1
High	P62942	Peptidyl-prolyl cis-trans isomerase FKBP1A OS=Homo sapiens OX=9606 GN=FKBP1A PE=1 SV=2	0	23.009	18	2	9	2	108	11.9	8.16	33.96	2	1
High	P09471	Guanine nucleotide-binding protein G(o) subunit alpha OS=Homo sapiens OX=9606 GN=GNAO1 PE=1 SV=4	0	22.865	11	3	10	1	354	40	5.53	29.95	3	1
High	P63000	Ras-related C3 botulinum toxin substrate 1 OS=Homo sapiens OX=9606 GN=RAC1 PE=1 SV=1	0	22.827	28	6	10	4	192	21.4	8.5	27.05	6	1
High	P20592	Interferon-induced GTP-binding protein Mx2 OS=Homo sapiens OX=9606 GN=MX2 PE=1 SV=1	0	22.703	9	4	6	2	715	82	8.76	18.87	4	1
High	P16070	CD44 antigen OS=Homo sapiens OX=9606 GN=CD44 PE=1 SV=3	0	22.645	5	3	4	3	742	81.5	5.33	15.28	3	1
High	P05026	Sodium/potassium-transporting ATPase subunit beta-1 OS=Homo sapiens OX=9606 GN=ATP1B1 PE=1 SV=1	0	22.457	20	4	5	4	303	35	8.53	13.57	4	1
High	Q8NC51	Plasminogen activator inhibitor 1 RNA-binding protein OS=Homo sapiens OX=9606 GN=SERBP1 PE=1 SV=2	0	22.243	14	5	12	5	408	44.9	8.65	36.31	5	1
High	O43294	Transforming growth factor beta-1-induced transcript 1 protein OS=Homo sapiens OX=9606 GN=TGFB1I1 PE=1 SV=2	0	22.241	12	4	7	4	461	49.8	7.03	23.2	4	1
High	Q14574	Desmocollin-3 OS=Homo sapiens OX=9606 GN=DSC3 PE=1 SV=3	0	22.066	7	5	6	4	896	99.9	6.1	15	5	1
High	Q13177	Serine/threonine-protein kinase PAK 2 OS=Homo sapiens OX=9606 GN=PAK2 PE=1 SV=3	0	22.06	10	5	7	5	524	58	5.96	21.11	5	1
High	P49755	Transmembrane emp24 domain-containing protein 10 OS=Homo sapiens OX=9606 GN=TMED10 PE=1 SV=2	0	21.988	18	3	5	3	219	25	7.44	23.25	3	1
High	O94973	AP-2 complex subunit alpha-2 OS=Homo sapiens OX=9606 GN=AP2A2 PE=1 SV=2	0	21.81	9	5	6	3	939	103.9	6.96	12.41	5	1
High	P10620	Microsomal glutathione S-transferase 1 OS=Homo sapiens OX=9606 GN=MGST1 PE=1 SV=1	0	21.734	18	2	5	2	155	17.6	9.39	13.5	2	1
High	Q9BQL6	Fermitin family homolog 1 OS=Homo sapiens OX=9606 GN=FERMT1 PE=1 SV=1	0	21.545	8	4	6	3	677	77.4	6.28	16.86	4	1
High	Q13642	Four and a half LIM domains protein 1 OS=Homo sapiens OX=9606 GN=FHL1 PE=1 SV=4	0	21.476	18	5	11	5	323	36.2	8.97	29.9	5	1
High	O60437	Periplakin OS=Homo sapiens OX=9606 GN=PPL PE=1 SV=4	0	21.181	4	6	20	6	1756	204.6	5.6	40	6	1
High	Q96QA5	Gasdermin-A OS=Homo sapiens OX=9606 GN=GSDMA PE=1 SV=4	0	21.066	12	3	4	3	445	49.3	5.29	11.87	3	1
High	Q01844	RNA-binding protein EWS OS=Homo sapiens OX=9606 GN=EWSR1 PE=1 SV=1	0	20.883	7	3	9	3	656	68.4	9.33	28.16	3	1
High	Q58FF6	Putative heat shock protein HSP 90-beta 4 OS=Homo sapiens OX=9606 GN=HSP90AB4P PE=5 SV=1	0	20.711	9	5	12	1	505	58.2	4.73	35.64	5	1
High	P84095	Rho-related GTP-binding protein RhoG OS=Homo sapiens OX=9606 GN=RHOG PE=1 SV=1	0	20.668	28	4	8	4	191	21.3	8.12	25.68	4	1
High	P11233	Ras-related protein Ral-A OS=Homo sapiens OX=9606 GN=RALA PE=1 SV=1	0	20.618	25	4	7	1	206	23.6	7.11	22.27	4	1
High	P05362	Intercellular adhesion molecule 1 OS=Homo sapiens OX=9606 GN=ICAM1 PE=1 SV=2	0	20.544	3	1	2	1	532	57.8	7.99	9.24	1	1
High	P05107	Integrin beta-2 OS=Homo sapiens OX=9606 GN=ITGB2 PE=1 SV=2	0	20.357	4	2	4	2	769	84.7	6.95	13.8	2	1
High	P55010	Eukaryotic translation initiation factor 5 OS=Homo sapiens OX=9606 GN=EIF5 PE=1 SV=2	0	20.211	14	6	7	6	431	49.2	5.58	17.98	6	1
High	P46109	Crk-like protein OS=Homo sapiens OX=9606 GN=CRKL PE=1 SV=1	0	19.945	21	4	5	4	303	33.8	6.74	13.98	4	1
High	P01877	Immunoglobulin heavy constant alpha 2 OS=Homo sapiens OX=9606 GN=IGHA2 PE=1 SV=4	0	19.859	14	5	30	1	340	36.6	6.27	68.15	5	1
High	O00468	Agrin OS=Homo sapiens OX=9606 GN=AGRN PE=1 SV=6	0	19.853	3	4	4	4	2068	217.2	6.39	9.45	4	1
High	Q14344	Guanine nucleotide-binding protein subunit alpha-13 OS=Homo sapiens OX=9606 GN=GNA13 PE=1 SV=2	0	19.795	11	3	7	2	377	44	8	22.73	3	1
High	Q13564	NEDD8-activating enzyme E1 regulatory subunit OS=Homo sapiens OX=9606 GN=NAE1 PE=1 SV=1	0	19.706	10	4	4	4	534	60.2	5.4	11.23	4	1
High	P00918	Carbonic anhydrase 2 OS=Homo sapiens OX=9606 GN=CA2 PE=1 SV=2	0	19.698	18	4	9	4	260	29.2	7.4	26.88	4	1
High	O95716	Ras-related protein Rab-3D OS=Homo sapiens OX=9606 GN=RAB3D PE=1 SV=1	0	19.634	21	4	10	2	219	24.3	4.93	30.11	4	1
High	B0I1T2	Unconventional myosin-Ig OS=Homo sapiens OX=9606 GN=MYO1G PE=1 SV=2	0	19.569	6	3	3	3	1018	116.4	8.73	7.99	3	1
High	O75165	DnaJ homolog subfamily C member 13 OS=Homo sapiens OX=9606 GN=DNAJC13 PE=1 SV=5	0	19.353	2	3	4	3	2243	254.3	6.74	12.35	3	1
High	P20340	Ras-related protein Rab-6A OS=Homo sapiens OX=9606 GN=RAB6A PE=1 SV=3	0	19.344	23	4	10	3	208	23.6	5.54	30.32	4	1
High	Q9UJS0	Calcium-binding mitochondrial carrier protein Aralar2 OS=Homo sapiens OX=9606 GN=SLC25A13 PE=1 SV=2	0	19.216	8	4	4	4	675	74.1	8.62	11.8	4	1
High	P62070	Ras-related protein R-Ras2 OS=Homo sapiens OX=9606 GN=RRAS2 PE=1 SV=1	0	19.13	19	3	7	1	204	23.4	6.01	24.91	3	1
High	Q9Y3L3	SH3 domain-binding protein 1 OS=Homo sapiens OX=9606 GN=SH3BP1 PE=1 SV=3	0	19.079	6	3	3	3	701	75.7	6.77	10	3	1
High	P51153	Ras-related protein Rab-13 OS=Homo sapiens OX=9606 GN=RAB13 PE=1 SV=1	0	18.956	26	5	10	3	203	22.8	9.19	27.72	5	1
High	O75915	PRA1 family protein 3 OS=Homo sapiens OX=9606 GN=ARL6IP5 PE=1 SV=1	0	18.935	25	4	5	4	188	21.6	9.77	16.87	4	1
High	P50552	Vasodilator-stimulated phosphoprotein OS=Homo sapiens OX=9606 GN=VASP PE=1 SV=3	0	18.641	14	5	6	5	380	39.8	8.94	19	5	1
High	P62330	ADP-ribosylation factor 6 OS=Homo sapiens OX=9606 GN=ARF6 PE=1 SV=2	0	18.496	25	3	6	3	175	20.1	8.95	20.04	3	1
High	P00533	Epidermal growth factor receptor OS=Homo sapiens OX=9606 GN=EGFR PE=1 SV=2	0	18.297	4	3	6	3	1210	134.2	6.68	22.76	3	1
High	Q92896	Golgi apparatus protein 1 OS=Homo sapiens OX=9606 GN=GLG1 PE=1 SV=2	0	18.21	4	4	4	4	1179	134.5	6.9	11.42	4	1
High	P27361	Mitogen-activated protein kinase 3 OS=Homo sapiens OX=9606 GN=MAPK3 PE=1 SV=4	0	18.017	8	2	3	1	379	43.1	6.74	11.9	2	1
High	P21912	Succinate dehydrogenase [ubiquinone] iron-sulfur subunit, mitochondrial OS=Homo sapiens OX=9606 GN=SDHB PE=1 SV=3	0	18.012	17	4	4	4	280	31.6	8.76	12.17	4	1
High	Q01628	Interferon-induced transmembrane protein 3 OS=Homo sapiens OX=9606 GN=IFITM3 PE=1 SV=2	0	17.96	31	2	2	2	133	14.6	7.01	10.91	2	1
High	Q92747	Actin-related protein 2/3 complex subunit 1A OS=Homo sapiens OX=9606 GN=ARPC1A PE=1 SV=2	0	17.91	7	2	5	2	370	41.5	8.18	17.28	2	1
High	A0A0C4DH38	Immunoglobulin heavy variable 5-51 OS=Homo sapiens OX=9606 GN=IGHV5-51 PE=3 SV=1	0	17.867	47	4	4	4	117	12.7	8.27	8.84	4	1
High	Q13131	5'-AMP-activated protein kinase catalytic subunit alpha-1 OS=Homo sapiens OX=9606 GN=PRKAA1 PE=1 SV=4	0	17.838	7	3	3	3	559	64	8.12	9.62	3	1
High	P02649	Apolipoprotein E OS=Homo sapiens OX=9606 GN=APOE PE=1 SV=1	0	17.838	12	3	3	3	317	36.1	5.73	11.04	3	1
High	Q8NBX0	Saccharopine dehydrogenase-like oxidoreductase OS=Homo sapiens OX=9606 GN=SCCPDH PE=1 SV=1	0	17.754	15	4	5	4	429	47.1	9.14	15.01	4	1
High	P53680	AP-2 complex subunit sigma OS=Homo sapiens OX=9606 GN=AP2S1 PE=1 SV=2	0	17.743	28	4	6	4	142	17	6.18	10.79	4	1
High	Q08188	Protein-glutamine gamma-glutamyltransferase E OS=Homo sapiens OX=9606 GN=TGM3 PE=1 SV=4	0	17.706	7	3	3	3	693	76.6	5.86	11.21	3	1
High	P07358	Complement component C8 beta chain OS=Homo sapiens OX=9606 GN=C8B PE=1 SV=3	0	17.471	5	2	5	2	591	67	8.13	12.96	2	1
High	P24666	Low molecular weight phosphotyrosine protein phosphatase OS=Homo sapiens OX=9606 GN=ACP1 PE=1 SV=3	0	17.416	25	3	4	3	158	18	6.74	15.57	3	1
High	P48047	ATP synthase subunit O, mitochondrial OS=Homo sapiens OX=9606 GN=ATP5PO PE=1 SV=1	0	17.274	21	4	9	4	213	23.3	9.96	29.55	4	1
High	O96019	Actin-like protein 6A OS=Homo sapiens OX=9606 GN=ACTL6A PE=1 SV=1	0	17.263	8	3	3	3	429	47.4	5.6	10.44	3	1
High	P08571	Monocyte differentiation antigen CD14 OS=Homo sapiens OX=9606 GN=CD14 PE=1 SV=2	0	17.089	11	2	3	2	375	40.1	6.23	11.04	2	1
High	Q08209	Serine/threonine-protein phosphatase 2B catalytic subunit alpha isoform OS=Homo sapiens OX=9606 GN=PPP3CA PE=1 SV=1	0	16.987	7	3	4	2	521	58.7	5.86	12.19	3	1
High	Q9H4A4	Aminopeptidase B OS=Homo sapiens OX=9606 GN=RNPEP PE=1 SV=2	0	16.894	10	5	6	5	650	72.5	5.74	13.95	5	1
High	Q8WXX5	DnaJ homolog subfamily C member 9 OS=Homo sapiens OX=9606 GN=DNAJC9 PE=1 SV=1	0	16.718	18	2	2	2	260	29.9	5.73	8.7	2	1
High	P49407	Beta-arrestin-1 OS=Homo sapiens OX=9606 GN=ARRB1 PE=1 SV=2	0	16.61	7	2	3	2	418	47	6.2	12.93	2	1
High	Q14643	Inositol 1,4,5-trisphosphate receptor type 1 OS=Homo sapiens OX=9606 GN=ITPR1 PE=1 SV=3	0	16.488	2	3	3	3	2758	313.7	6.04	10.71	3	1
High	Q15080	Neutrophil cytosol factor 4 OS=Homo sapiens OX=9606 GN=NCF4 PE=1 SV=2	0	16.463	10	2	2	2	339	39	6.83	7.68	2	1
High	O94905	Erlin-2 OS=Homo sapiens OX=9606 GN=ERLIN2 PE=1 SV=1	0	16.458	12	3	3	3	339	37.8	5.62	11.72	3	1
High	Q15691	Microtubule-associated protein RP/EB family member 1 OS=Homo sapiens OX=9606 GN=MAPRE1 PE=1 SV=3	0	16.446	18	5	7	5	268	30	5.14	19.48	5	1
High	P32455	Guanylate-binding protein 1 OS=Homo sapiens OX=9606 GN=GBP1 PE=1 SV=2	0	16.376	8	4	6	4	592	67.9	6.32	18.36	4	1
High	Q9UBC9	Small proline-rich protein 3 OS=Homo sapiens OX=9606 GN=SPRR3 PE=1 SV=2	0	16.335	29	5	7	5	169	18.1	8.57	15.71	5	1
High	P27449	V-type proton ATPase 16 kDa proteolipid subunit OS=Homo sapiens OX=9606 GN=ATP6V0C PE=1 SV=1	0	16.292	12	1	2	1	155	15.7	8.44	10.19	1	1
High	P21283	V-type proton ATPase subunit C 1 OS=Homo sapiens OX=9606 GN=ATP6V1C1 PE=1 SV=4	0	16.275	13	4	4	4	382	43.9	7.46	11.22	4	1
High	P09543	2',3'-cyclic-nucleotide 3'-phosphodiesterase OS=Homo sapiens OX=9606 GN=CNP PE=1 SV=2	0	16.232	11	4	5	4	421	47.5	9.07	15.72	4	1
High	P08134	Rho-related GTP-binding protein RhoC OS=Homo sapiens OX=9606 GN=RHOC PE=1 SV=1	0	16.196	25	4	8	1	193	22	6.58	17.73	4	1
High	Q15286	Ras-related protein Rab-35 OS=Homo sapiens OX=9606 GN=RAB35 PE=1 SV=1	0	16.142	18	3	10	1	201	23	8.29	33.12	3	1
High	Q9BR76	Coronin-1B OS=Homo sapiens OX=9606 GN=CORO1B PE=1 SV=1	0	15.774	11	4	7	4	489	54.2	5.88	19.07	4	1
High	Q9H2M9	Rab3 GTPase-activating protein non-catalytic subunit OS=Homo sapiens OX=9606 GN=RAB3GAP2 PE=1 SV=1	0	15.764	3	2	3	2	1393	155.9	5.62	9.09	2	1
High	P61225	Ras-related protein Rap-2b OS=Homo sapiens OX=9606 GN=RAP2B PE=1 SV=1	0	15.735	29	3	4	3	183	20.5	4.81	11.83	3	1
High	Q9BUL8	Programmed cell death protein 10 OS=Homo sapiens OX=9606 GN=PDCD10 PE=1 SV=1	0	15.656	22	3	4	3	212	24.7	8.19	18.32	3	1
High	Q12860	Contactin-1 OS=Homo sapiens OX=9606 GN=CNTN1 PE=1 SV=1	0	15.6	3	3	3	3	1018	113.2	5.9	8.33	3	1
High	Q14165	Malectin OS=Homo sapiens OX=9606 GN=MLEC PE=1 SV=1	0	15.56	10	2	2	2	292	32.2	5.41	9.48	2	1
High	Q12884	Prolyl endopeptidase FAP OS=Homo sapiens OX=9606 GN=FAP PE=1 SV=5	0	15.494	4	2	2	2	760	87.7	6.65	7.98	2	1
High	Q9UKS6	Protein kinase C and casein kinase substrate in neurons protein 3 OS=Homo sapiens OX=9606 GN=PACSIN3 PE=1 SV=2	0	15.409	10	3	4	3	424	48.5	6.18	13.89	3	1
High	Q9UBI6	Guanine nucleotide-binding protein G(I)/G(S)/G(O) subunit gamma-12 OS=Homo sapiens OX=9606 GN=GNG12 PE=1 SV=3	0	15.367	51	3	8	3	72	8	8.97	30.01	3	1
High	Q13492	Phosphatidylinositol-binding clathrin assembly protein OS=Homo sapiens OX=9606 GN=PICALM PE=1 SV=2	0	15.328	7	4	4	4	652	70.7	7.9	13.16	4	1
High	P16885	1-phosphatidylinositol 4,5-bisphosphate phosphodiesterase gamma-2 OS=Homo sapiens OX=9606 GN=PLCG2 PE=1 SV=4	0	15.311	4	3	3	3	1265	147.8	6.64	10.27	3	1
High	Q6RW13	Type-1 angiotensin II receptor-associated protein OS=Homo sapiens OX=9606 GN=AGTRAP PE=1 SV=1	0	15.289	25	2	6	2	159	17.4	6.14	20.66	2	1
High	P01780	Immunoglobulin heavy variable 3-7 OS=Homo sapiens OX=9606 GN=IGHV3-7 PE=1 SV=2	0	15.04	26	3	10	3	117	12.9	6.57	29.54	3	1
High	Q13976	cGMP-dependent protein kinase 1 OS=Homo sapiens OX=9606 GN=PRKG1 PE=1 SV=3	0	15.013	4	2	4	2	671	76.3	6.04	11.89	2	1
High	P48426	Phosphatidylinositol 5-phosphate 4-kinase type-2 alpha OS=Homo sapiens OX=9606 GN=PIP4K2A PE=1 SV=2	0	14.977	8	2	2	2	406	46.2	6.99	5.98	2	1
High	Q9UEY8	Gamma-adducin OS=Homo sapiens OX=9606 GN=ADD3 PE=1 SV=1	0	14.829	5	3	3	3	706	79.1	6.32	10.29	3	1
High	Q9NP72	Ras-related protein Rab-18 OS=Homo sapiens OX=9606 GN=RAB18 PE=1 SV=1	0	14.795	17	3	4	3	206	23	5.24	11.76	3	1
High	O75251	NADH dehydrogenase [ubiquinone] iron-sulfur protein 7, mitochondrial OS=Homo sapiens OX=9606 GN=NDUFS7 PE=1 SV=3	0	14.701	15	3	3	3	213	23.5	9.99	10.53	3	1
High	P07360	Complement component C8 gamma chain OS=Homo sapiens OX=9606 GN=C8G PE=1 SV=3	0	14.67	18	2	3	2	202	22.3	8.31	12.82	2	1
High	P04233	HLA class II histocompatibility antigen gamma chain OS=Homo sapiens OX=9606 GN=CD74 PE=1 SV=3	0	14.651	13	3	5	3	296	33.5	8.44	18.13	3	1
High	Q14956	Transmembrane glycoprotein NMB OS=Homo sapiens OX=9606 GN=GPNMB PE=1 SV=2	0	14.487	5	2	4	2	572	63.9	6.64	10.68	2	1
High	P54289	Voltage-dependent calcium channel subunit alpha-2/delta-1 OS=Homo sapiens OX=9606 GN=CACNA2D1 PE=1 SV=3	0	14.46	6	4	4	4	1103	124.5	5.27	9.37	4	1
High	P08631	Tyrosine-protein kinase HCK OS=Homo sapiens OX=9606 GN=HCK PE=1 SV=5	0	14.376	9	4	5	2	526	59.6	6.7	12.32	4	1
High	Q5T4S7	E3 ubiquitin-protein ligase UBR4 OS=Homo sapiens OX=9606 GN=UBR4 PE=1 SV=1	0	14.222	2	5	5	5	5183	573.5	6.04	8.58	5	1
High	P01034	Cystatin-C OS=Homo sapiens OX=9606 GN=CST3 PE=1 SV=1	0	14.173	12	2	3	2	146	15.8	8.75	11.39	2	1
High	P51636	Caveolin-2 OS=Homo sapiens OX=9606 GN=CAV2 PE=1 SV=2	0	14.08	11	1	3	1	162	18.3	5.27	16.22	1	1
High	Q96BM9	ADP-ribosylation factor-like protein 8A OS=Homo sapiens OX=9606 GN=ARL8A PE=1 SV=1	0	13.962	18	3	6	3	186	21.4	7.77	16.82	3	1
High	P20645	Cation-dependent mannose-6-phosphate receptor OS=Homo sapiens OX=9606 GN=M6PR PE=1 SV=1	0	13.905	19	3	3	3	277	31	5.83	7.23	3	1
High	Q9BRF8	Serine/threonine-protein phosphatase CPPED1 OS=Homo sapiens OX=9606 GN=CPPED1 PE=1 SV=3	0	13.819	12	3	3	3	314	35.5	6.2	9.66	3	1
High	P01040	Cystatin-A OS=Homo sapiens OX=9606 GN=CSTA PE=1 SV=1	0	13.766	38	3	13	3	98	11	5.5	41.74	3	1
High	Q13576	Ras GTPase-activating-like protein IQGAP2 OS=Homo sapiens OX=9606 GN=IQGAP2 PE=1 SV=4	0	13.65	3	5	6	3	1575	180.5	5.64	8.34	5	1
High	O94875	Sorbin and SH3 domain-containing protein 2 OS=Homo sapiens OX=9606 GN=SORBS2 PE=1 SV=3	0	13.647	3	2	2	2	1100	124	8.31	8.81	2	1
High	A0A0C4DH25	Immunoglobulin kappa variable 3D-20 OS=Homo sapiens OX=9606 GN=IGKV3D-20 PE=3 SV=1	0	13.608	22	2	36	1	116	12.5	4.59	76.32	2	1
High	P01619	Immunoglobulin kappa variable 3-20 OS=Homo sapiens OX=9606 GN=IGKV3-20 PE=1 SV=2	0	13.584	22	2	38	1	116	12.5	4.96	81.96	2	1
High	Q96AM1	Mas-related G-protein coupled receptor member F OS=Homo sapiens OX=9606 GN=MRGPRF PE=2 SV=1	0	13.574	9	3	3	3	343	38.1	8.56	7.08	3	1
High	P40123	Adenylyl cyclase-associated protein 2 OS=Homo sapiens OX=9606 GN=CAP2 PE=1 SV=1	0	13.331	7	3	3	3	477	52.8	6.37	10.32	3	1
High	Q9HAV0	Guanine nucleotide-binding protein subunit beta-4 OS=Homo sapiens OX=9606 GN=GNB4 PE=1 SV=3	0	13.256	10	4	12	1	340	37.5	6	33.13	4	1
High	P11277	Spectrin beta chain, erythrocytic OS=Homo sapiens OX=9606 GN=SPTB PE=1 SV=5	0	13.138	1	2	2	2	2137	246.3	5.27	6.96	2	1
High	Q9BR39	Junctophilin-2 OS=Homo sapiens OX=9606 GN=JPH2 PE=1 SV=2	0	13.012	6	3	4	3	696	74.2	8.72	7.51	3	1
High	O15260	Surfeit locus protein 4 OS=Homo sapiens OX=9606 GN=SURF4 PE=1 SV=3	0	12.968	10	2	4	2	269	30.4	7.78	11.66	2	1
High	P46459	Vesicle-fusing ATPase OS=Homo sapiens OX=9606 GN=NSF PE=1 SV=3	0	12.894	5	4	4	4	744	82.5	6.95	10.19	4	1
High	Q9P289	Serine/threonine-protein kinase 26 OS=Homo sapiens OX=9606 GN=STK26 PE=1 SV=2	0	12.883	7	2	2	2	416	46.5	5.29	5.06	2	1
High	O15498	Synaptobrevin homolog YKT6 OS=Homo sapiens OX=9606 GN=YKT6 PE=1 SV=1	0	12.85	24	3	4	3	198	22.4	6.92	9.05	3	1
High	Q9UHB6	LIM domain and actin-binding protein 1 OS=Homo sapiens OX=9606 GN=LIMA1 PE=1 SV=1	0	12.847	4	2	2	2	759	85.2	6.84	5.92	2	1
High	O43813	Glutathione S-transferase LANCL1 OS=Homo sapiens OX=9606 GN=LANCL1 PE=1 SV=1	0	12.792	9	3	3	3	399	45.3	7.75	9.07	3	1
High	Q9UL25	Ras-related protein Rab-21 OS=Homo sapiens OX=9606 GN=RAB21 PE=1 SV=3	0	12.782	10	2	2	2	225	24.3	7.94	8.49	2	1
High	Q8TCT9	Minor histocompatibility antigen H13 OS=Homo sapiens OX=9606 GN=HM13 PE=1 SV=1	0	12.752	7	2	2	2	377	41.5	6.43	8.44	2	1
High	P01764	Immunoglobulin heavy variable 3-23 OS=Homo sapiens OX=9606 GN=IGHV3-23 PE=1 SV=2	0	12.659	38	3	5	1	117	12.6	8.28	12.47	3	1
High	P46939	Utrophin OS=Homo sapiens OX=9606 GN=UTRN PE=1 SV=2	0	12.611	1	4	5	3	3433	394.2	5.33	6.5	4	1
High	P16157	Ankyrin-1 OS=Homo sapiens OX=9606 GN=ANK1 PE=1 SV=3	0	12.473	2	2	3	2	1881	206.1	6.01	11.19	2	1
High	Q14019	Coactosin-like protein OS=Homo sapiens OX=9606 GN=COTL1 PE=1 SV=3	0	12.463	30	3	6	3	142	15.9	5.67	15.79	3	1
High	P49961	Ectonucleoside triphosphate diphosphohydrolase 1 OS=Homo sapiens OX=9606 GN=ENTPD1 PE=1 SV=1	0	12.439	8	3	4	3	510	57.9	6.34	15.13	3	1
High	Q9H3Q1	Cdc42 effector protein 4 OS=Homo sapiens OX=9606 GN=CDC42EP4 PE=1 SV=1	0	12.419	13	2	2	2	356	38	5.19	8.47	2	1
High	P52292	Importin subunit alpha-1 OS=Homo sapiens OX=9606 GN=KPNA2 PE=1 SV=1	0	12.419	6	2	2	2	529	57.8	5.4	7.4	2	1
High	P11279	Lysosome-associated membrane glycoprotein 1 OS=Homo sapiens OX=9606 GN=LAMP1 PE=1 SV=3	0	12.369	6	2	2	2	417	44.9	8.75	6.84	2	1
High	P67870	Casein kinase II subunit beta OS=Homo sapiens OX=9606 GN=CSNK2B PE=1 SV=1	0	12.306	21	3	3	3	215	24.9	5.55	9.57	3	1
High	P54709	Sodium/potassium-transporting ATPase subunit beta-3 OS=Homo sapiens OX=9606 GN=ATP1B3 PE=1 SV=1	0	12.257	10	2	2	2	279	31.5	8.35	6.98	2	1
High	O95793	Double-stranded RNA-binding protein Staufen homolog 1 OS=Homo sapiens OX=9606 GN=STAU1 PE=1 SV=2	0	12.224	5	2	2	2	577	63.1	9.44	7.11	2	1
High	P15153	Ras-related C3 botulinum toxin substrate 2 OS=Homo sapiens OX=9606 GN=RAC2 PE=1 SV=1	0	12.13	17	3	6	1	192	21.4	7.61	16.27	3	1
High	P84022	Mothers against decapentaplegic homolog 3 OS=Homo sapiens OX=9606 GN=SMAD3 PE=1 SV=1	0	12.052	9	2	2	2	425	48.1	7.15	5.35	2	1
High	Q32MZ4	Leucine-rich repeat flightless-interacting protein 1 OS=Homo sapiens OX=9606 GN=LRRFIP1 PE=1 SV=2	0	12.027	3	2	2	2	808	89.2	4.65	7.24	2	1
High	Q9Y6I3	Epsin-1 OS=Homo sapiens OX=9606 GN=EPN1 PE=1 SV=2	0	11.98	5	1	1	1	576	60.3	4.83	5.25	1	1
High	O75534	Cold shock domain-containing protein E1 OS=Homo sapiens OX=9606 GN=CSDE1 PE=1 SV=2	0	11.851	3	2	2	2	798	88.8	6.25	6.6	2	1
High	P14598	Neutrophil cytosol factor 1 OS=Homo sapiens OX=9606 GN=NCF1 PE=1 SV=4	0	11.842	10	2	2	2	390	44.7	9.13	7.61	2	1
High	Q13442	28 kDa heat- and acid-stable phosphoprotein OS=Homo sapiens OX=9606 GN=PDAP1 PE=1 SV=1	0	11.73	14	2	2	2	181	20.6	8.87	7.99	2	1
High	Q9BV40	Vesicle-associated membrane protein 8 OS=Homo sapiens OX=9606 GN=VAMP8 PE=1 SV=1	0	11.676	21	2	3	2	100	11.4	7.34	9.83	2	1
High	O94832	Unconventional myosin-Id OS=Homo sapiens OX=9606 GN=MYO1D PE=1 SV=2	0	11.611	5	3	3	3	1006	116.1	9.39	10.06	3	1
High	P53597	Succinate--CoA ligase [ADP/GDP-forming] subunit alpha, mitochondrial OS=Homo sapiens OX=9606 GN=SUCLG1 PE=1 SV=4	0	11.579	4	1	3	1	346	36.2	8.79	7.25	1	1
High	P14735	Insulin-degrading enzyme OS=Homo sapiens OX=9606 GN=IDE PE=1 SV=4	0	11.46	3	3	3	3	1019	117.9	6.61	7.48	3	1
High	Q96Q06	Perilipin-4 OS=Homo sapiens OX=9606 GN=PLIN4 PE=1 SV=2	0	11.401	7	4	4	4	1357	134.3	8.73	9.15	4	1
High	P20338	Ras-related protein Rab-4A OS=Homo sapiens OX=9606 GN=RAB4A PE=1 SV=3	0	11.385	11	2	6	1	218	24.4	6.07	19.17	2	1
High	Q5D862	Filaggrin-2 OS=Homo sapiens OX=9606 GN=FLG2 PE=1 SV=1	0	11.293	1	2	3	2	2391	247.9	8.31	9.78	2	1
High	Q9ULC3	Ras-related protein Rab-23 OS=Homo sapiens OX=9606 GN=RAB23 PE=1 SV=1	0	11.232	11	2	5	2	237	26.6	6.6	15.3	2	1
High	P41240	Tyrosine-protein kinase CSK OS=Homo sapiens OX=9606 GN=CSK PE=1 SV=1	0	11.147	8	3	3	3	450	50.7	7.06	7.2	3	1
High	Q9UNF0	Protein kinase C and casein kinase substrate in neurons protein 2 OS=Homo sapiens OX=9606 GN=PACSIN2 PE=1 SV=2	0	11.084	7	3	3	3	486	55.7	5.2	8.42	3	1
High	Q0ZGT2	Nexilin OS=Homo sapiens OX=9606 GN=NEXN PE=1 SV=1	0	11.08	7	4	4	4	675	80.6	5.33	7.16	4	1
High	P55008	Allograft inflammatory factor 1 OS=Homo sapiens OX=9606 GN=AIF1 PE=1 SV=1	0	11.067	14	1	3	1	147	16.7	6.24	12.32	1	1
High	Q13425	Beta-2-syntrophin OS=Homo sapiens OX=9606 GN=SNTB2 PE=1 SV=1	0	11.016	6	3	3	3	540	57.9	8.82	8.17	3	1
High	Q96S97	Myeloid-associated differentiation marker OS=Homo sapiens OX=9606 GN=MYADM PE=1 SV=2	0	10.994	7	1	12	1	322	35.3	8.15	46.76	1	1
High	O00160	Unconventional myosin-If OS=Homo sapiens OX=9606 GN=MYO1F PE=1 SV=3	0	10.969	4	3	4	3	1098	124.8	9.11	6.26	3	1
High	Q9NTJ5	Phosphatidylinositol-3-phosphatase SAC1 OS=Homo sapiens OX=9606 GN=SACM1L PE=1 SV=2	0	10.911	5	2	2	2	587	66.9	7.12	6.78	2	1
High	Q9HBL7	Plasminogen receptor (KT) OS=Homo sapiens OX=9606 GN=PLGRKT PE=1 SV=1	0	10.867	20	3	3	3	147	17.2	9.58	10.09	3	1
High	Q9BTW9	Tubulin-specific chaperone D OS=Homo sapiens OX=9606 GN=TBCD PE=1 SV=2	0	10.861	1	1	2	1	1192	132.5	6.19	7.03	1	1
High	P24158	Myeloblastin OS=Homo sapiens OX=9606 GN=PRTN3 PE=1 SV=3	0	10.809	14	2	2	2	256	27.8	8.35	8.13	2	1
High	P07602	Prosaposin OS=Homo sapiens OX=9606 GN=PSAP PE=1 SV=2	0	10.749	7	3	3	3	524	58.1	5.17	8.92	3	1
High	Q96FJ2	Dynein light chain 2, cytoplasmic OS=Homo sapiens OX=9606 GN=DYNLL2 PE=1 SV=1	0	10.674	25	2	4	2	89	10.3	7.37	13.46	2	1
High	P17813	Endoglin OS=Homo sapiens OX=9606 GN=ENG PE=1 SV=2	0	10.562	3	1	1	1	658	70.5	6.61	4.43	1	1
High	P49585	Choline-phosphate cytidylyltransferase A OS=Homo sapiens OX=9606 GN=PCYT1A PE=1 SV=2	0	10.482	7	2	2	2	367	41.7	7.25	7.39	2	1
High	Q93050	V-type proton ATPase 116 kDa subunit a1 OS=Homo sapiens OX=9606 GN=ATP6V0A1 PE=1 SV=3	0	10.42	2	1	1	1	837	96.4	6.43	4.06	1	1
High	P07947	Tyrosine-protein kinase Yes OS=Homo sapiens OX=9606 GN=YES1 PE=1 SV=3	0	10.415	5	3	4	2	543	60.8	6.74	11.03	3	1
High	P17302	Gap junction alpha-1 protein OS=Homo sapiens OX=9606 GN=GJA1 PE=1 SV=2	0	10.413	4	1	1	1	382	43	8.76	5.3	1	1
High	P19878	Neutrophil cytosol factor 2 OS=Homo sapiens OX=9606 GN=NCF2 PE=1 SV=2	0	10.395	6	3	3	3	526	59.7	6.16	8.52	3	1
High	P14209	CD99 antigen OS=Homo sapiens OX=9606 GN=CD99 PE=1 SV=1	0	10.394	8	1	2	1	185	18.8	4.75	8.72	1	1
High	O96005	Cleft lip and palate transmembrane protein 1 OS=Homo sapiens OX=9606 GN=CLPTM1 PE=1 SV=1	0	10.304	6	2	2	2	669	76	6.3	5.11	2	1
High	Q96IZ0	PRKC apoptosis WT1 regulator protein OS=Homo sapiens OX=9606 GN=PAWR PE=1 SV=1	0	10.301	14	2	2	2	340	36.5	5.41	8.33	2	1
High	P23229	Integrin alpha-6 OS=Homo sapiens OX=9606 GN=ITGA6 PE=1 SV=5	0	10.296	2	2	3	2	1130	126.5	6.61	10.17	2	1
High	Q96P63	Serpin B12 OS=Homo sapiens OX=9606 GN=SERPINB12 PE=1 SV=1	0	10.222	4	1	1	1	405	46.2	5.53	3.92	1	1
High	P15144	Aminopeptidase N OS=Homo sapiens OX=9606 GN=ANPEP PE=1 SV=4	0	10.188	3	2	2	2	967	109.5	5.48	4.62	2	1
High	Q14108	Lysosome membrane protein 2 OS=Homo sapiens OX=9606 GN=SCARB2 PE=1 SV=2	0	10.149	5	2	2	2	478	54.3	5.14	7.37	2	1
High	Q7Z4W1	L-xylulose reductase OS=Homo sapiens OX=9606 GN=DCXR PE=1 SV=2	0	10.135	19	3	4	3	244	25.9	8.1	5.5	3	1
High	Q9P258	Protein RCC2 OS=Homo sapiens OX=9606 GN=RCC2 PE=1 SV=2	0	10.109	5	2	3	2	522	56	8.78	11.32	2	1
High	P16298	Serine/threonine-protein phosphatase 2B catalytic subunit beta isoform OS=Homo sapiens OX=9606 GN=PPP3CB PE=1 SV=2	0	10.041	4	2	2	1	524	59	5.91	5.55	2	1
High	Q9UDY4	DnaJ homolog subfamily B member 4 OS=Homo sapiens OX=9606 GN=DNAJB4 PE=1 SV=1	0	9.984	7	2	3	2	337	37.8	8.5	10	2	1
High	P13473	Lysosome-associated membrane glycoprotein 2 OS=Homo sapiens OX=9606 GN=LAMP2 PE=1 SV=2	0	9.975	5	2	2	2	410	44.9	5.63	5.05	2	1
High	P29972	Aquaporin-1 OS=Homo sapiens OX=9606 GN=AQP1 PE=1 SV=3	0	9.966	7	1	19	1	269	28.5	7.42	52.29	1	1
High	O75608	Acyl-protein thioesterase 1 OS=Homo sapiens OX=9606 GN=LYPLA1 PE=1 SV=1	0	9.905	13	2	2	2	230	24.7	6.77	5.66	2	1
High	Q6P1N0	Coiled-coil and C2 domain-containing protein 1A OS=Homo sapiens OX=9606 GN=CC2D1A PE=1 SV=1	0	9.845	2	1	1	1	951	104	8.09	3.87	1	1
High	P80748	Immunoglobulin lambda variable 3-21 OS=Homo sapiens OX=9606 GN=IGLV3-21 PE=1 SV=2	0	9.749	14	1	2	1	117	12.4	5.29	10.1	1	1
High	Q8N8S7	Protein enabled homolog OS=Homo sapiens OX=9606 GN=ENAH PE=1 SV=2	0	9.707	6	2	2	2	591	66.5	6.93	6.11	2	1
High	Q9Y6W5	Wiskott-Aldrich syndrome protein family member 2 OS=Homo sapiens OX=9606 GN=WASF2 PE=1 SV=3	0	9.696	6	2	3	2	498	54.3	5.53	4.74	2	1
High	Q9ULC4	Malignant T-cell-amplified sequence 1 OS=Homo sapiens OX=9606 GN=MCTS1 PE=1 SV=1	0	9.664	14	2	3	2	181	20.5	8.82	4.21	2	1
High	Q4KMP7	TBC1 domain family member 10B OS=Homo sapiens OX=9606 GN=TBC1D10B PE=1 SV=3	0	9.582	3	1	1	1	808	87.1	9.19	6.41	1	1
High	Q15382	GTP-binding protein Rheb OS=Homo sapiens OX=9606 GN=RHEB PE=1 SV=1	0	9.581	13	2	2	2	184	20.5	5.92	6.17	2	1
High	O15400	Syntaxin-7 OS=Homo sapiens OX=9606 GN=STX7 PE=1 SV=4	0	9.558	11	2	3	2	261	29.8	5.55	10.41	2	1
High	P17900	Ganglioside GM2 activator OS=Homo sapiens OX=9606 GN=GM2A PE=1 SV=4	0	9.485	10	1	1	1	193	20.8	5.31	3.36	1	1
High	Q96CT7	Coiled-coil domain-containing protein 124 OS=Homo sapiens OX=9606 GN=CCDC124 PE=1 SV=1	0	9.482	10	2	4	2	223	25.8	9.54	13.4	2	1
High	O14735	CDP-diacylglycerol--inositol 3-phosphatidyltransferase OS=Homo sapiens OX=9606 GN=CDIPT PE=1 SV=1	0	9.462	11	2	2	2	213	23.5	8.03	6	2	1
High	Q6IAA8	Ragulator complex protein LAMTOR1 OS=Homo sapiens OX=9606 GN=LAMTOR1 PE=1 SV=2	0	9.423	15	1	1	1	161	17.7	5.15	5.83	1	1
High	Q96P48	Arf-GAP with Rho-GAP domain, ANK repeat and PH domain-containing protein 1 OS=Homo sapiens OX=9606 GN=ARAP1 PE=1 SV=3	0	9.409	2	2	2	2	1450	162.1	6.23	5.38	2	1
High	Q9Y4J8	Dystrobrevin alpha OS=Homo sapiens OX=9606 GN=DTNA PE=1 SV=2	0	9.404	4	2	3	2	743	83.8	6.89	7.19	2	1
High	Q99829	Copine-1 OS=Homo sapiens OX=9606 GN=CPNE1 PE=1 SV=1	0	9.391	5	3	4	3	537	59	5.83	9.99	3	1
High	Q7L5N7	Lysophosphatidylcholine acyltransferase 2 OS=Homo sapiens OX=9606 GN=LPCAT2 PE=1 SV=1	0	9.244	2	1	1	1	544	60.2	6.55	4.53	1	1
High	Q16186	Proteasomal ubiquitin receptor ADRM1 OS=Homo sapiens OX=9606 GN=ADRM1 PE=1 SV=2	0	9.175	6	2	2	2	407	42.1	5.07	5.01	2	1
High	Q9BPW8	Protein NipSnap homolog 1 OS=Homo sapiens OX=9606 GN=NIPSNAP1 PE=1 SV=1	0	9.099	8	2	2	2	284	33.3	9.31	5.43	2	1
High	P06331	Immunoglobulin heavy variable 4-34 OS=Homo sapiens OX=9606 GN=IGHV4-34 PE=1 SV=2	0	9.096	20	2	5	2	123	13.8	9.33	4.53	2	1
High	P01593	Immunoglobulin kappa variable 1D-33 OS=Homo sapiens OX=9606 GN=IGKV1D-33 PE=1 SV=2	0	9.091	14	1	2	1	117	12.8	4.78	8.14	1	1
High	Q13740	CD166 antigen OS=Homo sapiens OX=9606 GN=ALCAM PE=1 SV=2	0	9.055	7	2	2	2	583	65.1	6.25	7.2	2	1
High	P60510	Serine/threonine-protein phosphatase 4 catalytic subunit OS=Homo sapiens OX=9606 GN=PPP4C PE=1 SV=1	0	8.827	9	1	1	1	307	35.1	5.06	4.92	1	1
High	O75131	Copine-3 OS=Homo sapiens OX=9606 GN=CPNE3 PE=1 SV=1	0	8.627	5	3	5	3	537	60.1	5.85	12.12	3	1
High	P31997	Carcinoembryonic antigen-related cell adhesion molecule 8 OS=Homo sapiens OX=9606 GN=CEACAM8 PE=1 SV=2	0	8.617	6	1	1	1	349	38.1	7.39	3.99	1	1
High	P23743	Diacylglycerol kinase alpha OS=Homo sapiens OX=9606 GN=DGKA PE=1 SV=3	0	8.591	5	2	2	2	735	82.6	6.73	4.84	2	1
High	Q15758	Neutral amino acid transporter B(0) OS=Homo sapiens OX=9606 GN=SLC1A5 PE=1 SV=2	0	8.576	8	3	4	3	541	56.6	5.48	7.95	3	1
High	P61966	AP-1 complex subunit sigma-1A OS=Homo sapiens OX=9606 GN=AP1S1 PE=1 SV=1	0	8.564	10	1	1	1	158	18.7	5.73	4.64	1	1
High	Q92888	Rho guanine nucleotide exchange factor 1 OS=Homo sapiens OX=9606 GN=ARHGEF1 PE=1 SV=2	0	8.528	4	3	3	3	912	102.4	5.66	8.24	3	1
High	Q14696	LRP chaperone MESD OS=Homo sapiens OX=9606 GN=MESD PE=1 SV=2	0	8.485	6	1	2	1	234	26.1	7.78	6.75	1	1
High	Q13158	FAS-associated death domain protein OS=Homo sapiens OX=9606 GN=FADD PE=1 SV=1	0	8.478	12	1	1	1	208	23.3	5.69	4.69	1	1
High	Q9H254	Spectrin beta chain, non-erythrocytic 4 OS=Homo sapiens OX=9606 GN=SPTBN4 PE=1 SV=2	0	8.475	0	1	3	1	2564	288.8	6.01	8.84	1	1
High	Q86VB7	Scavenger receptor cysteine-rich type 1 protein M130 OS=Homo sapiens OX=9606 GN=CD163 PE=1 SV=2	0	8.451	2	2	2	2	1156	125.4	5.95	4.63	2	1
High	P21589	5'-nucleotidase OS=Homo sapiens OX=9606 GN=NT5E PE=1 SV=1	0	8.439	7	2	2	2	574	63.3	7.03	2.17	2	1
High	Q96A65	Exocyst complex component 4 OS=Homo sapiens OX=9606 GN=EXOC4 PE=1 SV=1	0	8.437	4	2	2	2	974	110.4	6.49	6.09	2	1
High	P07948	Tyrosine-protein kinase Lyn OS=Homo sapiens OX=9606 GN=LYN PE=1 SV=3	0	8.43	6	3	4	1	512	58.5	7.11	10.24	3	1
High	O75116	Rho-associated protein kinase 2 OS=Homo sapiens OX=9606 GN=ROCK2 PE=1 SV=4	0	8.384	1	1	2	1	1388	160.8	6.02	7.36	1	1
High	O43464	Serine protease HTRA2, mitochondrial OS=Homo sapiens OX=9606 GN=HTRA2 PE=1 SV=2	0	8.376	6	1	1	1	458	48.8	10.07	3.71	1	1
High	Q99653	Calcineurin B homologous protein 1 OS=Homo sapiens OX=9606 GN=CHP1 PE=1 SV=3	0	8.321	8	1	1	1	195	22.4	5.1	4.05	1	1
High	P17612	cAMP-dependent protein kinase catalytic subunit alpha OS=Homo sapiens OX=9606 GN=PRKACA PE=1 SV=2	0	8.25	9	2	4	2	351	40.6	8.79	8.11	2	1
High	Q9GZM5	Protein YIPF3 OS=Homo sapiens OX=9606 GN=YIPF3 PE=1 SV=1	0	8.225	8	1	1	1	350	38.2	5.76	5.46	1	1
High	O60488	Long-chain-fatty-acid--CoA ligase 4 OS=Homo sapiens OX=9606 GN=ACSL4 PE=1 SV=2	0	8.195	3	1	2	1	711	79.1	8.38	7.43	1	1
High	P0DP01	Immunoglobulin heavy variable 1-8 OS=Homo sapiens OX=9606 GN=IGHV1-8 PE=3 SV=1	0	7.938	22	2	2	2	117	13	9.17	5.86	2	1
High	P09758	Tumor-associated calcium signal transducer 2 OS=Homo sapiens OX=9606 GN=TACSTD2 PE=1 SV=3	0	7.914	5	1	1	1	323	35.7	8.87	4.45	1	1
High	Q9Y624	Junctional adhesion molecule A OS=Homo sapiens OX=9606 GN=F11R PE=1 SV=1	0	7.775	6	2	2	2	299	32.6	7.9	4.54	2	1
High	A0A0C4DH72	Immunoglobulin kappa variable 1-6 OS=Homo sapiens OX=9606 GN=IGKV1-6 PE=3 SV=1	0	7.759	14	1	3	1	117	12.7	8.29	5.37	1	1
High	O15020	Spectrin beta chain, non-erythrocytic 2 OS=Homo sapiens OX=9606 GN=SPTBN2 PE=1 SV=3	0	7.725	1	2	2	2	2390	271.2	6.11	5.4	2	1
High	O00560	Syntenin-1 OS=Homo sapiens OX=9606 GN=SDCBP PE=1 SV=1	0	7.694	6	1	1	1	298	32.4	7.53	2.99	1	1
High	O75348	V-type proton ATPase subunit G 1 OS=Homo sapiens OX=9606 GN=ATP6V1G1 PE=1 SV=3	0	7.688	17	2	2	2	118	13.7	8.79	6.53	2	1
High	Q2M2I8	AP2-associated protein kinase 1 OS=Homo sapiens OX=9606 GN=AAK1 PE=1 SV=3	0	7.684	2	1	1	1	961	103.8	6.6	3.84	1	1
High	Q9H444	Charged multivesicular body protein 4b OS=Homo sapiens OX=9606 GN=CHMP4B PE=1 SV=1	0	7.66	9	2	2	2	224	24.9	4.82	6.34	2	1
High	P60033	CD81 antigen OS=Homo sapiens OX=9606 GN=CD81 PE=1 SV=1	0	7.63	8	1	5	1	236	25.8	5.29	13.45	1	1
High	Q9UGT4	Sushi domain-containing protein 2 OS=Homo sapiens OX=9606 GN=SUSD2 PE=1 SV=1	0	7.621	3	1	1	1	822	90.2	6.28	4.23	1	1
High	P33121	Long-chain-fatty-acid--CoA ligase 1 OS=Homo sapiens OX=9606 GN=ACSL1 PE=1 SV=1	0	7.516	4	3	3	3	698	77.9	7.15	8.58	3	1
High	Q04760	Lactoylglutathione lyase OS=Homo sapiens OX=9606 GN=GLO1 PE=1 SV=4	0	7.462	14	3	6	3	184	20.8	5.31	14.93	3	1
High	Q6YHK3	CD109 antigen OS=Homo sapiens OX=9606 GN=CD109 PE=1 SV=2	0	7.436	2	2	3	2	1445	161.6	5.85	3.59	2	1
High	Q6PIU2	Neutral cholesterol ester hydrolase 1 OS=Homo sapiens OX=9606 GN=NCEH1 PE=1 SV=3	0	7.426	6	2	2	2	408	45.8	7.23	6.56	2	1
High	P62993	Growth factor receptor-bound protein 2 OS=Homo sapiens OX=9606 GN=GRB2 PE=1 SV=1	0	7.366	20	3	5	3	217	25.2	6.32	8.7	3	1
High	Q8TD16	Protein bicaudal D homolog 2 OS=Homo sapiens OX=9606 GN=BICD2 PE=1 SV=1	0	7.305	3	2	2	2	824	93.5	5.44	5.84	2	1
High	Q14699	Raftlin OS=Homo sapiens OX=9606 GN=RFTN1 PE=1 SV=4	0	7.25	7	2	2	2	578	63.1	5.67	2.96	2	1
High	Q92542	Nicastrin OS=Homo sapiens OX=9606 GN=NCSTN PE=1 SV=2	0	7.213	5	2	2	2	709	78.4	5.99	5.24	2	1
High	O43665	Regulator of G-protein signaling 10 OS=Homo sapiens OX=9606 GN=RGS10 PE=1 SV=3	0	7.206	9	1	1	1	181	21.2	7.49	3.97	1	1
High	P51572	B-cell receptor-associated protein 31 OS=Homo sapiens OX=9606 GN=BCAP31 PE=1 SV=3	0	7.193	8	2	3	2	246	28	8.44	8.47	2	1
High	Q9H0U3	Magnesium transporter protein 1 OS=Homo sapiens OX=9606 GN=MAGT1 PE=1 SV=1	0	7.171	7	2	2	2	335	38	9.63	6.34	2	1
High	Q9UBF9	Myotilin OS=Homo sapiens OX=9606 GN=MYOT PE=1 SV=2	0	7.127	4	1	1	1	498	55.4	9.07	2.79	1	1
High	O14907	Tax1-binding protein 3 OS=Homo sapiens OX=9606 GN=TAX1BP3 PE=1 SV=2	0	7.111	14	1	1	1	124	13.7	8.48	3.34	1	1
High	Q92974	Rho guanine nucleotide exchange factor 2 OS=Homo sapiens OX=9606 GN=ARHGEF2 PE=1 SV=4	0	7.084	2	1	1	1	986	111.5	7.27	3.35	1	1
High	P49023	Paxillin OS=Homo sapiens OX=9606 GN=PXN PE=1 SV=3	0	7.058	2	1	1	1	591	64.5	6.19	3.92	1	1
High	P25815	Protein S100-P OS=Homo sapiens OX=9606 GN=S100P PE=1 SV=2	0	7.045	14	1	1	1	95	10.4	4.88	3.71	1	1
High	Q9H7C4	Syncoilin OS=Homo sapiens OX=9606 GN=SYNC PE=1 SV=3	0	6.973	3	1	1	1	482	55.3	4.61	4.18	1	1
High	Q9NPQ8	Synembryn-A OS=Homo sapiens OX=9606 GN=RIC8A PE=1 SV=3	0	6.956	5	2	2	2	531	59.7	5.33	5.23	2	1
High	Q15165	Serum paraoxonase/arylesterase 2 OS=Homo sapiens OX=9606 GN=PON2 PE=1 SV=4	0	6.892	5	1	1	1	354	39.4	5.6	3.01	1	1
High	Q9UEW8	STE20/SPS1-related proline-alanine-rich protein kinase OS=Homo sapiens OX=9606 GN=STK39 PE=1 SV=3	0	6.867	4	1	1	1	545	59.4	6.29	4.05	1	1
High	O43914	TYRO protein tyrosine kinase-binding protein OS=Homo sapiens OX=9606 GN=TYROBP PE=1 SV=1	0	6.857	13	1	1	1	113	12.2	8.31	3.97	1	1
High	P20702	Integrin alpha-X OS=Homo sapiens OX=9606 GN=ITGAX PE=1 SV=3	0	6.856	2	2	2	1	1163	127.7	6.64	3.16	2	1
High	P59768	Guanine nucleotide-binding protein G(I)/G(S)/G(O) subunit gamma-2 OS=Homo sapiens OX=9606 GN=GNG2 PE=1 SV=2	0	6.83	23	1	2	1	71	7.8	7.99	7.93	1	1
High	A0A075B6S5	Immunoglobulin kappa variable 1-27 OS=Homo sapiens OX=9606 GN=IGKV1-27 PE=3 SV=1	0	6.827	14	1	1	1	117	12.7	8.29	2.98	1	1
High	O60610	Protein diaphanous homolog 1 OS=Homo sapiens OX=9606 GN=DIAPH1 PE=1 SV=2	0	6.801	2	2	2	2	1272	141.3	5.41	2.53	2	1
High	P11717	Cation-independent mannose-6-phosphate receptor OS=Homo sapiens OX=9606 GN=IGF2R PE=1 SV=3	0	6.796	1	1	1	1	2491	274.2	5.94	2.86	1	1
High	Q13586	Stromal interaction molecule 1 OS=Homo sapiens OX=9606 GN=STIM1 PE=1 SV=3	0	6.789	4	2	2	2	685	77.4	6.67	5.43	2	1
High	Q9BZ67	FERM domain-containing protein 8 OS=Homo sapiens OX=9606 GN=FRMD8 PE=1 SV=1	0	6.761	4	1	1	1	464	51.2	6.23	3.06	1	1
High	Q9Y6G9	Cytoplasmic dynein 1 light intermediate chain 1 OS=Homo sapiens OX=9606 GN=DYNC1LI1 PE=1 SV=3	0	6.756	6	2	2	2	523	56.5	6.42	5.31	2	1
High	Q8IZP0	Abl interactor 1 OS=Homo sapiens OX=9606 GN=ABI1 PE=1 SV=4	0	6.754	4	1	1	1	508	55	7.06	4.28	1	1
High	Q14126	Desmoglein-2 OS=Homo sapiens OX=9606 GN=DSG2 PE=1 SV=2	0	6.706	3	2	3	2	1118	122.2	5.24	7.57	2	1
High	Q9Y639	Neuroplastin OS=Homo sapiens OX=9606 GN=NPTN PE=1 SV=2	0	6.686	4	1	1	1	398	44.4	7.99	5.78	1	1
High	Q08554	Desmocollin-1 OS=Homo sapiens OX=9606 GN=DSC1 PE=1 SV=2	0	6.663	2	1	1	1	894	99.9	5.43	5.36	1	1
High	Q96GC9	Vacuole membrane protein 1 OS=Homo sapiens OX=9606 GN=VMP1 PE=1 SV=1	0	6.632	7	1	1	1	406	46.2	6.95	2.98	1	1
High	P18827	Syndecan-1 OS=Homo sapiens OX=9606 GN=SDC1 PE=1 SV=3	0	6.63	5	1	3	1	310	32.4	4.63	12.28	1	1
High	Q13303	Voltage-gated potassium channel subunit beta-2 OS=Homo sapiens OX=9606 GN=KCNAB2 PE=1 SV=2	0	6.615	4	1	1	1	367	41	9	2.63	1	1
High	A0A087WW87	Immunoglobulin kappa variable 2-40 OS=Homo sapiens OX=9606 GN=IGKV2-40 PE=3 SV=2	0	6.603	11	1	18	1	121	13.3	4.61	68.43	1	1
High	Q15642	Cdc42-interacting protein 4 OS=Homo sapiens OX=9606 GN=TRIP10 PE=1 SV=3	0	6.563	2	1	1	1	601	68.3	5.73	3.96	1	1
High	Q9H9J2	39S ribosomal protein L44, mitochondrial OS=Homo sapiens OX=9606 GN=MRPL44 PE=1 SV=1	0	6.432	4	1	1	1	332	37.5	8.4	2.84	1	1
High	P49354	Protein farnesyltransferase/geranylgeranyltransferase type-1 subunit alpha OS=Homo sapiens OX=9606 GN=FNTA PE=1 SV=1	0	6.42	4	1	1	1	379	44.4	5.08	2.73	1	1
High	Q9Y6K5	2'-5'-oligoadenylate synthase 3 OS=Homo sapiens OX=9606 GN=OAS3 PE=1 SV=3	0	6.386	1	1	1	1	1087	121.1	8.4	3.18	1	1
High	P10586	Receptor-type tyrosine-protein phosphatase F OS=Homo sapiens OX=9606 GN=PTPRF PE=1 SV=2	0	6.224	1	1	1	1	1907	212.7	6.3	3.67	1	1
High	Q9H4A6	Golgi phosphoprotein 3 OS=Homo sapiens OX=9606 GN=GOLPH3 PE=1 SV=1	0	6.204	4	1	1	1	298	33.8	6.44	3.41	1	1
High	A0A075B6H7	Probable non-functional immunoglobulin kappa variable 3-7 OS=Homo sapiens OX=9606 GN=IGKV3-7 PE=1 SV=1	0	6.201	23	2	5	2	116	12.8	5.25	13	2	1
High	P01909	HLA class II histocompatibility antigen, DQ alpha 1 chain OS=Homo sapiens OX=9606 GN=HLA-DQA1 PE=1 SV=1	0	6.148	6	1	1	1	254	27.8	5.72	3.09	1	1
High	P07711	Procathepsin L OS=Homo sapiens OX=9606 GN=CTSL PE=1 SV=2	0	6.071	4	1	1	1	333	37.5	5.45	2.36	1	1
High	Q12959	Disks large homolog 1 OS=Homo sapiens OX=9606 GN=DLG1 PE=1 SV=2	0	6.062	1	1	1	1	904	100.4	5.76	3.47	1	1
High	Q9UQ16	Dynamin-3 OS=Homo sapiens OX=9606 GN=DNM3 PE=1 SV=4	0	6.053	6	3	3	1	869	97.7	8.35	7.46	3	1
High	Q9UKV3	Apoptotic chromatin condensation inducer in the nucleus OS=Homo sapiens OX=9606 GN=ACIN1 PE=1 SV=2	0	6.049	1	1	1	1	1341	151.8	6.43	2.56	1	1
High	P11169	Solute carrier family 2, facilitated glucose transporter member 3 OS=Homo sapiens OX=9606 GN=SLC2A3 PE=1 SV=1	0	6.022	3	1	1	1	496	53.9	7.2	3.47	1	1
High	O43556	Epsilon-sarcoglycan OS=Homo sapiens OX=9606 GN=SGCE PE=1 SV=6	0	6.02	5	2	2	2	437	49.8	6.55	5.95	2	1
High	Q9UBR2	Cathepsin Z OS=Homo sapiens OX=9606 GN=CTSZ PE=1 SV=1	0	5.989	4	1	3	1	303	33.8	7.11	10.59	1	1
High	Q14512	Fibroblast growth factor-binding protein 1 OS=Homo sapiens OX=9606 GN=FGFBP1 PE=1 SV=1	0	5.978	6	1	1	1	234	26.2	9.1	4.41	1	1
High	Q8NBU5	ATPase family AAA domain-containing protein 1 OS=Homo sapiens OX=9606 GN=ATAD1 PE=1 SV=1	0	5.89	4	1	1	1	361	40.7	6.9	3.1	1	1
High	Q15075	Early endosome antigen 1 OS=Homo sapiens OX=9606 GN=EEA1 PE=1 SV=2	0	5.852	1	1	2	1	1411	162.4	5.68	9.08	1	1
High	P80303	Nucleobindin-2 OS=Homo sapiens OX=9606 GN=NUCB2 PE=1 SV=3	0	5.818	3	1	1	1	420	50.2	5.12	3.65	1	1
High	Q8WVM8	Sec1 family domain-containing protein 1 OS=Homo sapiens OX=9606 GN=SCFD1 PE=1 SV=4	0	5.759	3	2	2	2	642	72.3	6.27	5.38	2	1
High	Q969X1	Protein lifeguard 3 OS=Homo sapiens OX=9606 GN=TMBIM1 PE=1 SV=2	0	5.749	5	1	1	1	311	34.6	7.72	3.92	1	1
High	P10643	Complement component C7 OS=Homo sapiens OX=9606 GN=C7 PE=1 SV=2	0	5.723	2	1	1	1	843	93.5	6.48	3.38	1	1
High	O75487	Glypican-4 OS=Homo sapiens OX=9606 GN=GPC4 PE=1 SV=4	0	5.672	3	1	1	1	556	62.4	6.68	3.04	1	1
High	O15031	Plexin-B2 OS=Homo sapiens OX=9606 GN=PLXNB2 PE=1 SV=3	0	5.672	1	1	1	1	1838	205	6.24	2.9	1	1
High	Q99816	Tumor susceptibility gene 101 protein OS=Homo sapiens OX=9606 GN=TSG101 PE=1 SV=2	0	5.623	4	1	1	1	390	43.9	6.46	3.72	1	1
High	P42785	Lysosomal Pro-X carboxypeptidase OS=Homo sapiens OX=9606 GN=PRCP PE=1 SV=1	0	5.618	2	1	1	1	496	55.8	7.21	3.57	1	1
High	P31749	RAC-alpha serine/threonine-protein kinase OS=Homo sapiens OX=9606 GN=AKT1 PE=1 SV=2	0	5.533	4	2	2	2	480	55.7	6.07	5.84	2	1
High	P05771	Protein kinase C beta type OS=Homo sapiens OX=9606 GN=PRKCB PE=1 SV=4	0	5.482	2	1	1	1	671	76.8	7.01	3.39	1	1
High	P07225	Vitamin K-dependent protein S OS=Homo sapiens OX=9606 GN=PROS1 PE=1 SV=1	0	5.388	3	2	2	2	676	75.1	5.67	3.74	2	1
High	P53041	Serine/threonine-protein phosphatase 5 OS=Homo sapiens OX=9606 GN=PPP5C PE=1 SV=1	0	5.347	3	1	2	1	499	56.8	6.28	6.65	1	1
High	P13498	Cytochrome b-245 light chain OS=Homo sapiens OX=9606 GN=CYBA PE=1 SV=3	0	5.33	11	2	4	2	195	21	9.54	11.92	2	1
High	O95786	Antiviral innate immune response receptor RIG-I OS=Homo sapiens OX=9606 GN=DDX58 PE=1 SV=2	0	5.327	2	2	2	2	925	106.5	6.4	2.98	2	1
High	Q14677	Clathrin interactor 1 OS=Homo sapiens OX=9606 GN=CLINT1 PE=1 SV=1	0	5.315	2	1	1	1	625	68.2	6.42	4.08	1	1
High	Q02750	Dual specificity mitogen-activated protein kinase kinase 1 OS=Homo sapiens OX=9606 GN=MAP2K1 PE=1 SV=2	0	5.204	3	1	1	1	393	43.4	6.62	3.95	1	1
High	P63165	Small ubiquitin-related modifier 1 OS=Homo sapiens OX=9606 GN=SUMO1 PE=1 SV=1	0	5.18	16	2	2	2	101	11.6	5.52	3.16	2	1
High	Q9Y5S2	Serine/threonine-protein kinase MRCK beta OS=Homo sapiens OX=9606 GN=CDC42BPB PE=1 SV=2	0	5.168	1	1	1	1	1711	194.2	6.37	4.57	1	1
High	Q14728	Major facilitator superfamily domain-containing protein 10 OS=Homo sapiens OX=9606 GN=MFSD10 PE=1 SV=1	0	5.111	3	1	1	1	455	48.3	9.6	3.1	1	1
High	P05120	Plasminogen activator inhibitor 2 OS=Homo sapiens OX=9606 GN=SERPINB2 PE=1 SV=2	0	5.091	4	1	1	1	415	46.6	5.63	2.34	1	1
High	P22897	Macrophage mannose receptor 1 OS=Homo sapiens OX=9606 GN=MRC1 PE=1 SV=1	0	5.088	1	1	1	1	1456	165.9	6.54	2.14	1	1
High	P22059	Oxysterol-binding protein 1 OS=Homo sapiens OX=9606 GN=OSBP PE=1 SV=1	0	5.077	2	1	1	1	807	89.4	7.3	2.92	1	1
High	Q9HCS2	Cytochrome P450 4F12 OS=Homo sapiens OX=9606 GN=CYP4F12 PE=1 SV=3	0	5.077	4	2	2	2	524	60.3	7.55	4.37	2	1
High	P36269	Glutathione hydrolase 5 proenzyme OS=Homo sapiens OX=9606 GN=GGT5 PE=1 SV=2	0	5.076	2	1	1	1	586	62.2	7.55	2	1	1
High	Q96D96	Voltage-gated hydrogen channel 1 OS=Homo sapiens OX=9606 GN=HVCN1 PE=1 SV=1	0	5.003	5	1	1	1	273	31.7	6.8	1.94	1	1
High	A0A075B6R9	Probable non-functional immunoglobulin kappa variable 2D-24 OS=Homo sapiens OX=9606 GN=IGKV2D-24 PE=1 SV=1	0	4.968	11	1	1	1	120	13.1	8.87	3.74	1	1
High	Q13033	Striatin-3 OS=Homo sapiens OX=9606 GN=STRN3 PE=1 SV=3	0	4.942	2	1	1	1	797	87.2	5.36	3.8	1	1
High	Q9UBC2	Epidermal growth factor receptor substrate 15-like 1 OS=Homo sapiens OX=9606 GN=EPS15L1 PE=1 SV=1	0	4.942	2	1	1	1	864	94.2	5.11	2.59	1	1
High	O00186	Syntaxin-binding protein 3 OS=Homo sapiens OX=9606 GN=STXBP3 PE=1 SV=2	0	4.899	5	1	1	1	592	67.7	7.8	2.07	1	1
High	Q9UHA4	Ragulator complex protein LAMTOR3 OS=Homo sapiens OX=9606 GN=LAMTOR3 PE=1 SV=1	0	4.897	8	1	2	1	124	13.6	7.34	4.91	1	1
High	P24043	Laminin subunit alpha-2 OS=Homo sapiens OX=9606 GN=LAMA2 PE=1 SV=4	0	4.87	0	1	1	1	3122	343.7	6.4	2.73	1	1
High	P50281	Matrix metalloproteinase-14 OS=Homo sapiens OX=9606 GN=MMP14 PE=1 SV=3	0	4.847	4	2	2	2	582	65.9	7.77	2.57	2	1
High	O00400	Acetyl-coenzyme A transporter 1 OS=Homo sapiens OX=9606 GN=SLC33A1 PE=1 SV=1	0	4.817	2	1	1	1	549	60.9	7.33	2.96	1	1
High	P61421	V-type proton ATPase subunit d 1 OS=Homo sapiens OX=9606 GN=ATP6V0D1 PE=1 SV=1	0	4.81	3	1	2	1	351	40.3	5	5.02	1	1
High	O00161	Synaptosomal-associated protein 23 OS=Homo sapiens OX=9606 GN=SNAP23 PE=1 SV=1	0	4.805	6	1	1	1	211	23.3	5.01	4.07	1	1
High	Q99962	Endophilin-A1 OS=Homo sapiens OX=9606 GN=SH3GL2 PE=1 SV=1	0	4.751	3	1	2	1	352	39.9	5.45	7.12	1	1
High	Q687X5	Metalloreductase STEAP4 OS=Homo sapiens OX=9606 GN=STEAP4 PE=1 SV=1	0	4.728	4	1	1	1	459	51.9	9.29	2.12	1	1
High	O14966	Ras-related protein Rab-7L1 OS=Homo sapiens OX=9606 GN=RAB29 PE=1 SV=1	0	4.717	5	1	1	1	203	23.1	7.18	3.36	1	1
High	O75695	Protein XRP2 OS=Homo sapiens OX=9606 GN=RP2 PE=1 SV=4	0	4.626	3	1	1	1	350	39.6	5.12	2.29	1	1
High	Q13464	Rho-associated protein kinase 1 OS=Homo sapiens OX=9606 GN=ROCK1 PE=1 SV=1	0	4.55	1	1	1	1	1354	158.1	5.9	1.99	1	1
High	Q9Y4F1	FERM, ARHGEF and pleckstrin domain-containing protein 1 OS=Homo sapiens OX=9606 GN=FARP1 PE=1 SV=1	0	4.532	1	1	1	1	1045	118.6	8.15	3.49	1	1
High	Q99735	Microsomal glutathione S-transferase 2 OS=Homo sapiens OX=9606 GN=MGST2 PE=1 SV=1	0	4.513	10	1	2	1	147	16.6	9.55	6.41	1	1
High	P46934	E3 ubiquitin-protein ligase NEDD4 OS=Homo sapiens OX=9606 GN=NEDD4 PE=1 SV=4	0	4.496	1	1	1	1	1319	149	6.58	2.19	1	1
High	Q9H307	Pinin OS=Homo sapiens OX=9606 GN=PNN PE=1 SV=5	0	4.493	2	1	1	1	717	81.6	7.14	4.11	1	1
High	P48730	Casein kinase I isoform delta OS=Homo sapiens OX=9606 GN=CSNK1D PE=1 SV=2	0	4.489	3	1	1	1	415	47.3	9.74	2.29	1	1
High	P01602	Immunoglobulin kappa variable 1-5 OS=Homo sapiens OX=9606 GN=IGKV1-5 PE=1 SV=2	0	4.483	9	1	2	1	117	12.8	8.28	5.27	1	1
High	Q9NR28	Diablo homolog, mitochondrial OS=Homo sapiens OX=9606 GN=DIABLO PE=1 SV=1	0	4.444	4	1	1	1	239	27.1	5.9	3.41	1	1
High	Q4KMQ2	Anoctamin-6 OS=Homo sapiens OX=9606 GN=ANO6 PE=1 SV=2	0	4.413	2	1	1	1	910	106.1	7.77	2.36	1	1
High	P09601	Heme oxygenase 1 OS=Homo sapiens OX=9606 GN=HMOX1 PE=1 SV=1	0	4.359	6	1	1	1	288	32.8	8.25	2.64	1	1
High	Q08431	Lactadherin OS=Homo sapiens OX=9606 GN=MFGE8 PE=1 SV=3	0	4.349	3	1	1	1	387	43.1	8.15	1.98	1	1
High	A0A0B4J1Y9	Immunoglobulin heavy variable 3-72 OS=Homo sapiens OX=9606 GN=IGHV3-72 PE=3 SV=1	0	4.305	9	1	2	1	119	13.2	7.85	3.74	1	1
High	P27986	Phosphatidylinositol 3-kinase regulatory subunit alpha OS=Homo sapiens OX=9606 GN=PIK3R1 PE=1 SV=2	0	4.302	2	1	1	1	724	83.5	6.16	3.24	1	1
High	P08637	Low affinity immunoglobulin gamma Fc region receptor III-A OS=Homo sapiens OX=9606 GN=FCGR3A PE=1 SV=2	0	4.293	4	1	1	1	254	29.1	8.07	3.21	1	1
High	P43007	Neutral amino acid transporter A OS=Homo sapiens OX=9606 GN=SLC1A4 PE=1 SV=1	0	4.27	2	1	1	1	532	55.7	6.25	3.14	1	1
High	O15530	3-phosphoinositide-dependent protein kinase 1 OS=Homo sapiens OX=9606 GN=PDPK1 PE=1 SV=1	0	4.269	8	2	2	2	556	63.1	7.36	1.65	2	1
High	P60903	Protein S100-A10 OS=Homo sapiens OX=9606 GN=S100A10 PE=1 SV=2	0	4.264	16	2	7	2	97	11.2	7.37	15.02	2	1
High	Q8NF37	Lysophosphatidylcholine acyltransferase 1 OS=Homo sapiens OX=9606 GN=LPCAT1 PE=1 SV=2	0	4.227	3	1	1	1	534	59.1	6.02	2.26	1	1
High	Q9UK41	Vacuolar protein sorting-associated protein 28 homolog OS=Homo sapiens OX=9606 GN=VPS28 PE=1 SV=1	0	4.196	5	1	1	1	221	25.4	5.54	2.84	1	1
High	Q9UIQ6	Leucyl-cystinyl aminopeptidase OS=Homo sapiens OX=9606 GN=LNPEP PE=1 SV=3	0	4.194	1	1	1	1	1025	117.3	5.73	2.98	1	1
High	Q96GD0	Pyridoxal phosphate phosphatase OS=Homo sapiens OX=9606 GN=PDXP PE=1 SV=2	0	4.171	5	1	1	1	296	31.7	6.55	2.11	1	1
High	P49903	Selenide, water dikinase 1 OS=Homo sapiens OX=9606 GN=SEPHS1 PE=1 SV=2	0	4.165	3	1	1	1	392	42.9	5.97	2.92	1	1
High	P32856	Syntaxin-2 OS=Homo sapiens OX=9606 GN=STX2 PE=1 SV=3	0	4.151	6	1	1	1	288	33.3	6.28	0	1	1
High	P28676	Grancalcin OS=Homo sapiens OX=9606 GN=GCA PE=1 SV=2	0	4.125	14	2	3	2	217	24	5.21	5.7	2	1
High	P18510	Interleukin-1 receptor antagonist protein OS=Homo sapiens OX=9606 GN=IL1RN PE=1 SV=1	0	4.114	19	2	3	2	177	20	6.19	3.38	2	1
High	Q8IYI6	Exocyst complex component 8 OS=Homo sapiens OX=9606 GN=EXOC8 PE=1 SV=2	0	4.091	2	1	1	1	725	81.7	5.49	2.54	1	1
High	P35813	Protein phosphatase 1A OS=Homo sapiens OX=9606 GN=PPM1A PE=1 SV=1	0	4.062	3	1	1	1	382	42.4	5.36	3.31	1	1
High	P28906	Hematopoietic progenitor cell antigen CD34 OS=Homo sapiens OX=9606 GN=CD34 PE=1 SV=2	0	4.053	5	1	1	1	385	40.7	7.37	4.13	1	1
High	P30626	Sorcin OS=Homo sapiens OX=9606 GN=SRI PE=1 SV=1	0	4.032	6	1	2	1	198	21.7	5.59	5.88	1	1
High	P30273	High affinity immunoglobulin epsilon receptor subunit gamma OS=Homo sapiens OX=9606 GN=FCER1G PE=1 SV=1	0	4.017	13	1	1	1	86	9.7	7.12	3.11	1	1
High	Q13636	Ras-related protein Rab-31 OS=Homo sapiens OX=9606 GN=RAB31 PE=1 SV=1	0	4.015	6	1	1	1	194	21.6	7.06	2.45	1	1
High	P61077	Ubiquitin-conjugating enzyme E2 D3 OS=Homo sapiens OX=9606 GN=UBE2D3 PE=1 SV=1	0	3.97	7	1	5	1	147	16.7	7.8	13.73	1	1
High	P04839	Cytochrome b-245 heavy chain OS=Homo sapiens OX=9606 GN=CYBB PE=1 SV=2	0	3.923	2	1	1	1	570	65.3	8.63	2.81	1	1
High	P78504	Protein jagged-1 OS=Homo sapiens OX=9606 GN=JAG1 PE=1 SV=3	0	3.916	1	1	1	1	1218	133.7	6.06	2.26	1	1
High	Q9UBB4	Ataxin-10 OS=Homo sapiens OX=9606 GN=ATXN10 PE=1 SV=1	0	3.9	4	1	1	1	475	53.5	5.25	2.19	1	1
High	Q9NPF4	Probable tRNA N6-adenosine threonylcarbamoyltransferase OS=Homo sapiens OX=9606 GN=OSGEP PE=1 SV=1	0	3.844	8	1	1	1	335	36.4	6.35	0	1	1
High	P28067	HLA class II histocompatibility antigen, DM alpha chain OS=Homo sapiens OX=9606 GN=HLA-DMA PE=1 SV=1	0	3.8	8	1	1	1	261	29.2	4.64	1.86	1	1
High	Q10589	Bone marrow stromal antigen 2 OS=Homo sapiens OX=9606 GN=BST2 PE=1 SV=1	0	3.798	6	1	1	1	180	19.8	5.6	3.1	1	1
High	P08962	CD63 antigen OS=Homo sapiens OX=9606 GN=CD63 PE=1 SV=2	0	3.745	4	1	1	1	238	25.6	7.81	3.23	1	1
High	Q8IZ07	Ankyrin repeat domain-containing protein 13A OS=Homo sapiens OX=9606 GN=ANKRD13A PE=1 SV=3	0	3.725	2	1	1	1	590	67.6	5.02	2.87	1	1
High	P09496	Clathrin light chain A OS=Homo sapiens OX=9606 GN=CLTA PE=1 SV=1	0	3.72	7	2	4	2	248	27.1	4.51	5.21	2	1
High	P16284	Platelet endothelial cell adhesion molecule OS=Homo sapiens OX=9606 GN=PECAM1 PE=1 SV=2	0	3.615	1	1	1	1	738	82.5	6.99	3.21	1	1
High	P16452	Protein 4.2 OS=Homo sapiens OX=9606 GN=EPB42 PE=1 SV=3	0	3.586	3	1	1	1	691	77	8.09	1.76	1	1
High	P18084	Integrin beta-5 OS=Homo sapiens OX=9606 GN=ITGB5 PE=1 SV=1	0	3.556	1	1	1	1	799	88	6.06	2.94	1	1
High	Q9BXS5	AP-1 complex subunit mu-1 OS=Homo sapiens OX=9606 GN=AP1M1 PE=1 SV=3	0	3.515	4	2	2	2	423	48.6	7.3	3.55	2	1
High	P16333	Cytoplasmic protein NCK1 OS=Homo sapiens OX=9606 GN=NCK1 PE=1 SV=1	0	3.491	2	1	1	1	377	42.8	6.47	2.01	1	1
High	P05106	Integrin beta-3 OS=Homo sapiens OX=9606 GN=ITGB3 PE=1 SV=2	0	3.479	2	1	1	1	788	87	5.24	3.09	1	1
High	Q99805	Transmembrane 9 superfamily member 2 OS=Homo sapiens OX=9606 GN=TM9SF2 PE=1 SV=1	0	3.445	2	1	1	1	663	75.7	7.44	0	1	1
High	Q460N5	Protein mono-ADP-ribosyltransferase PARP14 OS=Homo sapiens OX=9606 GN=PARP14 PE=1 SV=3	0	3.408	1	1	1	1	1801	202.7	7.18	0	1	1
High	A6NFQ2	TRPM8 channel-associated factor 2 OS=Homo sapiens OX=9606 GN=TCAF2 PE=1 SV=2	0	3.369	2	1	1	1	919	100.8	7.17	1.96	1	1
High	P68402	Platelet-activating factor acetylhydrolase IB subunit beta OS=Homo sapiens OX=9606 GN=PAFAH1B2 PE=1 SV=1	0	3.347	4	1	1	1	229	25.6	5.92	3.18	1	1
High	O00194	Ras-related protein Rab-27B OS=Homo sapiens OX=9606 GN=RAB27B PE=1 SV=4	0	3.325	8	1	1	1	218	24.6	5.52	2.68	1	1
High	P14174	Macrophage migration inhibitory factor OS=Homo sapiens OX=9606 GN=MIF PE=1 SV=4	0	3.322	8	1	1	1	115	12.5	7.88	2.85	1	1
High	Q8IWA5	Choline transporter-like protein 2 OS=Homo sapiens OX=9606 GN=SLC44A2 PE=1 SV=3	0	3.306	2	1	1	1	706	80.1	8.57	2.03	1	1
High	Q92839	Hyaluronan synthase 1 OS=Homo sapiens OX=9606 GN=HAS1 PE=1 SV=2	0	3.248	1	1	1	1	578	64.8	9.19	0	1	1
High	A0A0A0MRZ8	Immunoglobulin kappa variable 3D-11 OS=Homo sapiens OX=9606 GN=IGKV3D-11 PE=3 SV=6	0	3.233	8	1	3	1	115	12.6	5.29	8.49	1	1
High	P07093	Glia-derived nexin OS=Homo sapiens OX=9606 GN=SERPINE2 PE=1 SV=1	0	3.207	5	1	1	1	398	44	9.29	0	1	1
High	Q9Y296	Trafficking protein particle complex subunit 4 OS=Homo sapiens OX=9606 GN=TRAPPC4 PE=1 SV=1	0	3.203	8	1	1	1	219	24.3	6.21	2.25	1	1
High	P30533	Alpha-2-macroglobulin receptor-associated protein OS=Homo sapiens OX=9606 GN=LRPAP1 PE=1 SV=1	0	3.144	3	1	1	1	357	41.4	8.78	3.64	1	1
High	Q9Y2P4	Long-chain fatty acid transport protein 6 OS=Homo sapiens OX=9606 GN=SLC27A6 PE=1 SV=1	0	3.13	3	1	1	1	619	70.1	8.51	2.74	1	1
High	Q92817	Envoplakin OS=Homo sapiens OX=9606 GN=EVPL PE=1 SV=3	0	3.125	1	1	1	1	2033	231.5	6.96	4.18	1	1
High	P01700	Immunoglobulin lambda variable 1-47 OS=Homo sapiens OX=9606 GN=IGLV1-47 PE=1 SV=2	0	3.123	11	1	3	1	117	12.3	5.91	8.07	1	1
High	P21926	CD9 antigen OS=Homo sapiens OX=9606 GN=CD9 PE=1 SV=4	0	3.104	8	2	3	2	228	25.4	7.15	6.55	2	1
High	P80723	Brain acid soluble protein 1 OS=Homo sapiens OX=9606 GN=BASP1 PE=1 SV=2	0.001	3.035	6	1	1	1	227	22.7	4.63	2.93	1	1
High	O75563	Src kinase-associated phosphoprotein 2 OS=Homo sapiens OX=9606 GN=SKAP2 PE=1 SV=1	0.001	3.024	4	1	1	1	359	41.2	4.69	1.75	1	1
High	P35052	Glypican-1 OS=Homo sapiens OX=9606 GN=GPC1 PE=1 SV=2	0.001	3.008	2	1	1	1	558	61.6	7.3	1.98	1	1
High	Q04941	Proteolipid protein 2 OS=Homo sapiens OX=9606 GN=PLP2 PE=1 SV=1	0.001	3.006	9	1	1	1	152	16.7	7.24	3.4	1	1
High	O95361	Tripartite motif-containing protein 16 OS=Homo sapiens OX=9606 GN=TRIM16 PE=1 SV=3	0.001	2.992	3	1	1	1	564	63.9	5.49	0	1	1
High	Q9Y3E7	Charged multivesicular body protein 3 OS=Homo sapiens OX=9606 GN=CHMP3 PE=1 SV=3	0.001	2.98	4	1	1	1	222	25.1	5.12	2.64	1	1
High	Q8IUD2	ELKS/Rab6-interacting/CAST family member 1 OS=Homo sapiens OX=9606 GN=ERC1 PE=1 SV=1	0.001	2.956	2	2	2	2	1116	128	5.97	3.23	2	1
High	O43865	S-adenosylhomocysteine hydrolase-like protein 1 OS=Homo sapiens OX=9606 GN=AHCYL1 PE=1 SV=2	0.001	2.882	2	1	1	1	530	58.9	6.89	3.27	1	1
High	Q9UHQ9	NADH-cytochrome b5 reductase 1 OS=Homo sapiens OX=9606 GN=CYB5R1 PE=1 SV=1	0.001	2.864	3	1	2	1	305	34.1	9.38	5.76	1	1
High	Q29RF7	Sister chromatid cohesion protein PDS5 homolog A OS=Homo sapiens OX=9606 GN=PDS5A PE=1 SV=1	0.001	2.857	1	1	1	1	1337	150.7	7.91	2.45	1	1
High	Q15654	Thyroid receptor-interacting protein 6 OS=Homo sapiens OX=9606 GN=TRIP6 PE=1 SV=3	0.001	2.793	3	1	1	1	476	50.3	7.37	2.64	1	1
High	A0A087WSY6	Immunoglobulin kappa variable 3D-15 OS=Homo sapiens OX=9606 GN=IGKV3D-15 PE=3 SV=6	0.001	2.789	8	1	1	1	115	12.5	5.19	3.02	1	1
High	Q8NFH5	Nucleoporin NUP35 OS=Homo sapiens OX=9606 GN=NUP35 PE=1 SV=1	0.001	2.737	6	1	1	1	326	34.8	9.09	3.2	1	1
High	Q9NR22	Protein arginine N-methyltransferase 8 OS=Homo sapiens OX=9606 GN=PRMT8 PE=1 SV=2	0.001	2.737	5	2	2	2	394	45.3	6.93	4.31	2	1
High	Q14210	Lymphocyte antigen 6D OS=Homo sapiens OX=9606 GN=LY6D PE=1 SV=1	0.001	2.664	7	1	1	1	128	13.3	8.21	3.02	1	1
High	P05981	Serine protease hepsin OS=Homo sapiens OX=9606 GN=HPN PE=1 SV=1	0.001	2.646	2	1	1	1	417	45	7.62	2.57	1	1
High	Q08722	Leukocyte surface antigen CD47 OS=Homo sapiens OX=9606 GN=CD47 PE=1 SV=1	0.001	2.639	3	1	2	1	323	35.2	7.21	4.87	1	1
High	Q16563	Synaptophysin-like protein 1 OS=Homo sapiens OX=9606 GN=SYPL1 PE=1 SV=1	0.001	2.592	4	1	1	1	259	28.5	8.43	2.79	1	1
High	P01116	GTPase KRas OS=Homo sapiens OX=9606 GN=KRAS PE=1 SV=1	0.001	2.529	6	1	1	1	189	21.6	6.77	3.09	1	1
High	P41221	Protein Wnt-5a OS=Homo sapiens OX=9606 GN=WNT5A PE=1 SV=2	0.001	2.517	5	1	1	1	380	42.3	8.46	0	1	1
High	Q63HR2	Tensin-2 OS=Homo sapiens OX=9606 GN=TNS2 PE=1 SV=2	0.001	2.513	0	1	1	1	1409	152.5	8.35	0	1	1
High	P07357	Complement component C8 alpha chain OS=Homo sapiens OX=9606 GN=C8A PE=1 SV=2	0.001	2.496	4	1	1	1	584	65.1	6.47	0	1	1
High	Q9BZE9	Tether containing UBX domain for GLUT4 OS=Homo sapiens OX=9606 GN=ASPSCR1 PE=1 SV=1	0.001	2.432	4	1	1	1	553	60.1	6.64	4.15	1	1
High	Q5JTH9	RRP12-like protein OS=Homo sapiens OX=9606 GN=RRP12 PE=1 SV=2	0.001	2.402	1	1	1	1	1297	143.6	8.75	2.85	1	1
High	Q9UH65	Switch-associated protein 70 OS=Homo sapiens OX=9606 GN=SWAP70 PE=1 SV=1	0.001	2.396	3	1	1	1	585	69	5.87	0	1	1
High	Q14005	Pro-interleukin-16 OS=Homo sapiens OX=9606 GN=IL16 PE=1 SV=4	0.001	2.369	1	1	1	1	1332	141.7	8.06	0	1	1
High	Q99836	Myeloid differentiation primary response protein MyD88 OS=Homo sapiens OX=9606 GN=MYD88 PE=1 SV=1	0.001	2.354	4	1	1	1	296	33.2	6.15	2.51	1	1
High	P08253	72 kDa type IV collagenase OS=Homo sapiens OX=9606 GN=MMP2 PE=1 SV=2	0.001	2.335	3	1	1	1	660	73.8	5.47	2.43	1	1
High	P22309	UDP-glucuronosyltransferase 1A1 OS=Homo sapiens OX=9606 GN=UGT1A1 PE=1 SV=1	0.001	2.325	2	1	1	1	533	59.6	8	2.84	1	1
High	P29466	Caspase-1 OS=Homo sapiens OX=9606 GN=CASP1 PE=1 SV=1	0.001	2.318	2	1	1	1	404	45.1	5.91	2.62	1	1
High	Q9NP58	ATP-binding cassette sub-family B member 6, mitochondrial OS=Homo sapiens OX=9606 GN=ABCB6 PE=1 SV=1	0.001	2.291	1	1	2	1	842	93.8	8.48	2.13	1	1
High	P01701	Immunoglobulin lambda variable 1-51 OS=Homo sapiens OX=9606 GN=IGLV1-51 PE=1 SV=2	0.001	2.232	7	1	1	1	117	12.2	7.03	2.28	1	1
High	P52735	Guanine nucleotide exchange factor VAV2 OS=Homo sapiens OX=9606 GN=VAV2 PE=1 SV=2	0.001	2.205	2	1	1	1	878	101.2	7.08	0	1	1
High	P06312	Immunoglobulin kappa variable 4-1 OS=Homo sapiens OX=9606 GN=IGKV4-1 PE=1 SV=1	0.001	2.185	7	1	1	1	121	13.4	5.25	2.76	1	1
High	P01703	Immunoglobulin lambda variable 1-40 OS=Homo sapiens OX=9606 GN=IGLV1-40 PE=1 SV=2	0.001	2.143	25	1	1	1	118	12.3	5.74	0	1	1
High	P00813	Adenosine deaminase OS=Homo sapiens OX=9606 GN=ADA PE=1 SV=3	0.001	2.093	4	1	1	1	363	40.7	5.95	3.41	1	1
High	Q14761	Protein tyrosine phosphatase receptor type C-associated protein OS=Homo sapiens OX=9606 GN=PTPRCAP PE=1 SV=1	0.001	2.061	4	1	1	1	206	21.2	4.55	2.46	1	1
High	P51157	Ras-related protein Rab-28 OS=Homo sapiens OX=9606 GN=RAB28 PE=1 SV=2	0.001	2.035	5	1	4	1	221	24.8	5.97	6.94	1	1
High	P50443	Sulfate transporter OS=Homo sapiens OX=9606 GN=SLC26A2 PE=1 SV=2	0.001	2.015	3	1	3	1	739	81.6	8.38	6.44	1	1
High	A0A075B6I1	Immunoglobulin lambda variable 4-60 OS=Homo sapiens OX=9606 GN=IGLV4-60 PE=3 SV=1	0.001	1.971	8	1	1	1	120	13	6.25	0	1	1
High	P40199	Carcinoembryonic antigen-related cell adhesion molecule 6 OS=Homo sapiens OX=9606 GN=CEACAM6 PE=1 SV=3	0.001	1.901	6	1	1	1	344	37.2	5.82	0	1	1
High	Q15599	Na(+)/H(+) exchange regulatory cofactor NHE-RF2 OS=Homo sapiens OX=9606 GN=SLC9A3R2 PE=1 SV=2	0.003	1.828	4	1	1	1	337	37.4	7.93	2.2	1	1
High	O00562	Membrane-associated phosphatidylinositol transfer protein 1 OS=Homo sapiens OX=9606 GN=PITPNM1 PE=1 SV=4	0.003	1.812	1	1	1	1	1244	134.8	5.95	0	1	1
High	Q99584	Protein S100-A13 OS=Homo sapiens OX=9606 GN=S100A13 PE=1 SV=1	0.003	1.793	9	1	1	1	98	11.5	6.16	2.24	1	1
High	Q9P212	1-phosphatidylinositol 4,5-bisphosphate phosphodiesterase epsilon-1 OS=Homo sapiens OX=9606 GN=PLCE1 PE=1 SV=3	0.004	1.758	1	1	1	1	2302	258.6	6.48	0	1	1
High	Q8IZT6	Abnormal spindle-like microcephaly-associated protein OS=Homo sapiens OX=9606 GN=ASPM PE=1 SV=2	0.005	1.744	0	1	1	1	3477	409.5	10.45	1.9	1	1
High	P13671	Complement component C6 OS=Homo sapiens OX=9606 GN=C6 PE=1 SV=3	0.005	1.726	2	1	2	1	934	104.7	6.76	0	1	1
High	Q8NCB2	CaM kinase-like vesicle-associated protein OS=Homo sapiens OX=9606 GN=CAMKV PE=2 SV=2	0.006	1.716	8	2	3	2	501	54.3	5.55	2.45	2	1
High	P09497	Clathrin light chain B OS=Homo sapiens OX=9606 GN=CLTB PE=1 SV=1	0.007	1.697	4	1	1	1	229	25.2	4.64	2.29	1	1
High	O00499	Myc box-dependent-interacting protein 1 OS=Homo sapiens OX=9606 GN=BIN1 PE=1 SV=1	0.008	1.601	3	1	1	1	593	64.7	5.06	0	1	1
High	Q8NF91	Nesprin-1 OS=Homo sapiens OX=9606 GN=SYNE1 PE=1 SV=4	0.008	1.597	0	1	50	1	8797	1010.5	5.53	0	1	1

## Sheet: Table S3. Common Proteins
				List of top ranked glycoproteins indentified by both method
Entry	Entry name	Status	Protein names	Gene names
Q9BSJ8	ESYT1_HUMAN	reviewed	Extended synaptotagmin-1 (E-Syt1) (Membrane-bound C2 domain-containing protein)	ESYT1 FAM62A KIAA0747 MBC2
P09211	GSTP1_HUMAN	reviewed	Glutathione S-transferase P (EC 2.5.1.18) (GST class-pi) (GSTP1-1)	GSTP1 FAEES3 GST3
P08758	ANXA5_HUMAN	reviewed	Annexin A5 (Anchorin CII) (Annexin V) (Annexin-5) (Calphobindin I) (CBP-I) (Endonexin II) (Lipocortin V) (Placental anticoagulant protein 4) (PP4) (Placental anticoagulant protein I) (PAP-I) (Thromboplastin inhibitor) (Vascular anticoagulant-alpha) (VAC-alpha)	ANXA5 ANX5 ENX2 PP4
P35609	ACTN2_HUMAN	reviewed	Alpha-actinin-2 (Alpha-actinin skeletal muscle isoform 2) (F-actin cross-linking protein)	ACTN2
Q14112	NID2_HUMAN	reviewed	Nidogen-2 (NID-2) (Osteonidogen)	NID2
P02675	FIBB_HUMAN	reviewed	Fibrinogen beta chain [Cleaved into: Fibrinopeptide B; Fibrinogen beta chain]	FGB
O75955	FLOT1_HUMAN	reviewed	Flotillin-1	FLOT1
P35580	MYH10_HUMAN	reviewed	Myosin-10 (Cellular myosin heavy chain, type B) (Myosin heavy chain 10) (Myosin heavy chain, non-muscle IIb) (Non-muscle myosin heavy chain B) (NMMHC-B) (Non-muscle myosin heavy chain IIb) (NMMHC II-b) (NMMHC-IIB)	MYH10
P13639	EF2_HUMAN	reviewed	Elongation factor 2 (EF-2)	EEF2 EF2
P01859	IGHG2_HUMAN	reviewed	Immunoglobulin heavy constant gamma 2 (Ig gamma-2 chain C region) (Ig gamma-2 chain C region DOT) (Ig gamma-2 chain C region TIL) (Ig gamma-2 chain C region ZIE)	IGHG2
P21980	TGM2_HUMAN	reviewed	Protein-glutamine gamma-glutamyltransferase 2 (EC 2.3.2.13) (Tissue transglutaminase) (Transglutaminase C) (TG(C)) (TGC) (TGase C) (Transglutaminase H) (TGase H) (Transglutaminase-2) (TGase-2)	TGM2
P12109	CO6A1_HUMAN	reviewed	Collagen alpha-1(VI) chain	COL6A1
P01860	IGHG3_HUMAN	reviewed	Immunoglobulin heavy constant gamma 3 (HDC) (Heavy chain disease protein) (Ig gamma-3 chain C region)	IGHG3
P68104	EF1A1_HUMAN	reviewed	Elongation factor 1-alpha 1 (EF-1-alpha-1) (Elongation factor Tu) (EF-Tu) (Eukaryotic elongation factor 1 A-1) (eEF1A-1) (Leukocyte receptor cluster member 7)	EEF1A1 EEF1A EF1A LENG7
Q00325	MPCP_HUMAN	reviewed	Phosphate carrier protein, mitochondrial (Phosphate transport protein) (PTP) (Solute carrier family 25 member 3)	SLC25A3 PHC OK/SW-cl.48
Q8WX93	PALLD_HUMAN	reviewed	Palladin (SIH002) (Sarcoma antigen NY-SAR-77)	PALLD KIAA0992 CGI-151
P35237	SPB6_HUMAN	reviewed	Serpin B6 (Cytoplasmic antiproteinase) (CAP) (Peptidase inhibitor 6) (PI-6) (Placental thrombin inhibitor)	SERPINB6 PI6 PTI
Q14315	FLNC_HUMAN	reviewed	Filamin-C (FLN-C) (FLNc) (ABP-280-like protein) (ABP-L) (Actin-binding-like protein) (Filamin-2) (Gamma-filamin)	FLNC ABPL FLN2
Q9UNZ2	NSF1C_HUMAN	reviewed	NSFL1 cofactor p47 (UBX domain-containing protein 2C) (p97 cofactor p47)	NSFL1C UBXN2C
P29992	GNA11_HUMAN	reviewed	Guanine nucleotide-binding protein subunit alpha-11 (G alpha-11) (G-protein subunit alpha-11) (Guanine nucleotide-binding protein G(y) subunit alpha)	GNA11 GA11
Q01082	SPTB2_HUMAN	reviewed	Spectrin beta chain, non-erythrocytic 1 (Beta-II spectrin) (Fodrin beta chain) (Spectrin, non-erythroid beta chain 1)	SPTBN1 SPTB2
P09429	HMGB1_HUMAN	reviewed	High mobility group protein B1 (High mobility group protein 1) (HMG-1)	HMGB1 HMG1
P00325	ADH1B_HUMAN	reviewed	All-trans-retinol dehydrogenase [NAD(+)] ADH1B (EC 1.1.1.105) (Alcohol dehydrogenase 1B) (Alcohol dehydrogenase subunit beta)	ADH1B ADH2
P11532	DMD_HUMAN	reviewed	Dystrophin	DMD
P04264	K2C1_HUMAN	reviewed	Keratin, type II cytoskeletal 1 (67 kDa cytokeratin) (Cytokeratin-1) (CK-1) (Hair alpha protein) (Keratin-1) (K1) (Type-II keratin Kb1)	KRT1 KRTA
P13647	K2C5_HUMAN	reviewed	Keratin, type II cytoskeletal 5 (58 kDa cytokeratin) (Cytokeratin-5) (CK-5) (Keratin-5) (K5) (Type-II keratin Kb5)	KRT5
Q9ULV4	COR1C_HUMAN	reviewed	Coronin-1C (Coronin-3) (hCRNN4)	CORO1C CRN2 CRNN4
P00450	CERU_HUMAN	reviewed	Ceruloplasmin (EC 1.16.3.1) (Ferroxidase)	CP
P23396	RS3_HUMAN	reviewed	40S ribosomal protein S3 (EC 4.2.99.18) (Small ribosomal subunit protein uS3)	RPS3 OK/SW-cl.26
P01008	ANT3_HUMAN	reviewed	Antithrombin-III (ATIII) (Serpin C1)	SERPINC1 AT3 PRO0309
P49327	FAS_HUMAN	reviewed	Fatty acid synthase (EC 2.3.1.85) (Type I fatty acid synthase) [Includes: [Acyl-carrier-protein] S-acetyltransferase (EC 2.3.1.38); [Acyl-carrier-protein] S-malonyltransferase (EC 2.3.1.39); 3-oxoacyl-[acyl-carrier-protein] synthase (EC 2.3.1.41); 3-oxoacyl-[acyl-carrier-protein] reductase (EC 1.1.1.100); 3-hydroxyacyl-[acyl-carrier-protein] dehydratase (EC 4.2.1.59); Enoyl-[acyl-carrier-protein]…	FASN FAS
P02647	APOA1_HUMAN	reviewed	Apolipoprotein A-I (Apo-AI) (ApoA-I) (Apolipoprotein A1) [Cleaved into: Proapolipoprotein A-I (ProapoA-I); Truncated apolipoprotein A-I (Apolipoprotein A-I(1-242))]	APOA1
P02751	FINC_HUMAN	reviewed	Fibronectin (FN) (Cold-insoluble globulin) (CIG) [Cleaved into: Anastellin; Ugl-Y1; Ugl-Y2; Ugl-Y3]	FN1 FN
P08238	HS90B_HUMAN	reviewed	Heat shock protein HSP 90-beta (HSP 90) (Heat shock 84 kDa) (HSP 84) (HSP84)	HSP90AB1 HSP90B HSPC2 HSPCB
Q01469	FABP5_HUMAN	reviewed	Fatty acid-binding protein 5 (Epidermal-type fatty acid-binding protein) (E-FABP) (Fatty acid-binding protein, epidermal) (Psoriasis-associated fatty acid-binding protein homolog) (PA-FABP)	FABP5
P10301	RRAS_HUMAN	reviewed	Ras-related protein R-Ras (EC 3.6.5.-) (p23)	RRAS
P13797	PLST_HUMAN	reviewed	Plastin-3 (T-plastin)	PLS3
O95425	SVIL_HUMAN	reviewed	Supervillin (Archvillin) (p205/p250)	SVIL
O14974	MYPT1_HUMAN	reviewed	Protein phosphatase 1 regulatory subunit 12A (Myosin phosphatase-targeting subunit 1) (Myosin phosphatase target subunit 1) (Protein phosphatase myosin-binding subunit)	PPP1R12A MBS MYPT1
Q14BN4	SLMAP_HUMAN	reviewed	Sarcolemmal membrane-associated protein (Sarcolemmal-associated protein)	SLMAP KIAA1601 SLAP UNQ1847/PRO3577
P31939	PUR9_HUMAN	reviewed	Bifunctional purine biosynthesis protein ATIC (AICAR transformylase/inosine monophosphate cyclohydrolase) (ATIC) [Cleaved into: Bifunctional purine biosynthesis protein ATIC, N-terminally processed] [Includes: Phosphoribosylaminoimidazolecarboxamide formyltransferase (EC 2.1.2.3) (5-aminoimidazole-4-carboxamide ribonucleotide formyltransferase) (AICAR formyltransferase) (AICAR transformylase); In…	ATIC PURH OK/SW-cl.86
P11142	HSP7C_HUMAN	reviewed	Heat shock cognate 71 kDa protein (Heat shock 70 kDa protein 8) (Lipopolysaccharide-associated protein 1) (LAP-1) (LPS-associated protein 1)	HSPA8 HSC70 HSP73 HSPA10
Q16181	SEPT7_HUMAN	reviewed	Septin-7 (CDC10 protein homolog)	SEPTIN7 CDC10 SEPT7
P15311	EZRI_HUMAN	reviewed	Ezrin (Cytovillin) (Villin-2) (p81)	EZR VIL2
P01876	IGHA1_HUMAN	reviewed	Immunoglobulin heavy constant alpha 1 (Ig alpha-1 chain C region) (Ig alpha-1 chain C region BUR) (Ig alpha-1 chain C region TRO)	IGHA1
P14550	AK1A1_HUMAN	reviewed	Aldo-keto reductase family 1 member A1 (EC 1.1.1.2) (EC 1.1.1.372) (EC 1.1.1.54) (Alcohol dehydrogenase [NADP(+)]) (Aldehyde reductase) (Glucuronate reductase) (EC 1.1.1.19) (Glucuronolactone reductase) (EC 1.1.1.20)	AKR1A1 ALDR1 ALR
P02671	FIBA_HUMAN	reviewed	Fibrinogen alpha chain [Cleaved into: Fibrinopeptide A; Fibrinogen alpha chain]	FGA
P35241	RADI_HUMAN	reviewed	Radixin	RDX
P09104	ENOG_HUMAN	reviewed	Gamma-enolase (EC 4.2.1.11) (2-phospho-D-glycerate hydro-lyase) (Enolase 2) (Neural enolase) (Neuron-specific enolase) (NSE)	ENO2
P04040	CATA_HUMAN	reviewed	Catalase (EC 1.11.1.6)	CAT
P56199	ITA1_HUMAN	reviewed	Integrin alpha-1 (CD49 antigen-like family member A) (Laminin and collagen receptor) (VLA-1) (CD antigen CD49a)	ITGA1
Q93052	LPP_HUMAN	reviewed	Lipoma-preferred partner (LIM domain-containing preferred translocation partner in lipoma)	LPP
P46940	IQGA1_HUMAN	reviewed	Ras GTPase-activating-like protein IQGAP1 (p195)	IQGAP1 KIAA0051
Q02952	AKA12_HUMAN	reviewed	A-kinase anchor protein 12 (AKAP-12) (A-kinase anchor protein 250 kDa) (AKAP 250) (Gravin) (Myasthenia gravis autoantigen)	AKAP12 AKAP250
P01871	IGHM_HUMAN	reviewed	Immunoglobulin heavy constant mu (Ig mu chain C region) (Ig mu chain C region BOT) (Ig mu chain C region GAL) (Ig mu chain C region OU)	IGHM
Q09666	AHNK_HUMAN	reviewed	Neuroblast differentiation-associated protein AHNAK (Desmoyokin)	AHNAK PM227
P17655	CAN2_HUMAN	reviewed	Calpain-2 catalytic subunit (EC 3.4.22.53) (Calcium-activated neutral proteinase 2) (CANP 2) (Calpain M-type) (Calpain large polypeptide L2) (Calpain-2 large subunit) (Millimolar-calpain) (M-calpain)	CAPN2 CANPL2
P06744	G6PI_HUMAN	reviewed	Glucose-6-phosphate isomerase (GPI) (EC 5.3.1.9) (Autocrine motility factor) (AMF) (Neuroleukin) (NLK) (Phosphoglucose isomerase) (PGI) (Phosphohexose isomerase) (PHI) (Sperm antigen 36) (SA-36)	GPI
P35908	K22E_HUMAN	reviewed	Keratin, type II cytoskeletal 2 epidermal (Cytokeratin-2e) (CK-2e) (Epithelial keratin-2e) (Keratin-2 epidermis) (Keratin-2e) (K2e) (Type-II keratin Kb2)	KRT2 KRT2A KRT2E
P53618	COPB_HUMAN	reviewed	Coatomer subunit beta (Beta-coat protein) (Beta-COP)	COPB1 COPB MSTP026
Q07065	CKAP4_HUMAN	reviewed	Cytoskeleton-associated protein 4 (63-kDa cytoskeleton-linking membrane protein) (Climp-63) (p63)	CKAP4
P14625	ENPL_HUMAN	reviewed	Endoplasmin (94 kDa glucose-regulated protein) (GRP-94) (Heat shock protein 90 kDa beta member 1) (Tumor rejection antigen 1) (gp96 homolog)	HSP90B1 GRP94 TRA1
P04899	GNAI2_HUMAN	reviewed	Guanine nucleotide-binding protein G(i) subunit alpha-2 (Adenylate cyclase-inhibiting G alpha protein)	GNAI2 GNAI2B
P05787	K2C8_HUMAN	reviewed	Keratin, type II cytoskeletal 8 (Cytokeratin-8) (CK-8) (Keratin-8) (K8) (Type-II keratin Kb8)	KRT8 CYK8
P32926	DSG3_HUMAN	reviewed	Desmoglein-3 (130 kDa pemphigus vulgaris antigen) (PVA) (Cadherin family member 6)	DSG3 CDHF6
Q14980	NUMA1_HUMAN	reviewed	Nuclear mitotic apparatus protein 1 (Nuclear matrix protein-22) (NMP-22) (Nuclear mitotic apparatus protein) (NuMA protein) (SP-H antigen)	NUMA1 NMP22 NUMA
P23634	AT2B4_HUMAN	reviewed	Plasma membrane calcium-transporting ATPase 4 (PMCA4) (EC 7.2.2.10) (Matrix-remodeling-associated protein 1) (Plasma membrane calcium ATPase isoform 4) (Plasma membrane calcium pump isoform 4)	ATP2B4 ATP2B2 MXRA1
P12235	ADT1_HUMAN	reviewed	ADP/ATP translocase 1 (ADP,ATP carrier protein 1) (ADP,ATP carrier protein, heart/skeletal muscle isoform T1) (Adenine nucleotide translocator 1) (ANT 1) (Solute carrier family 25 member 4)	SLC25A4 ANT1
P00751	CFAB_HUMAN	reviewed	Complement factor B (EC 3.4.21.47) (C3/C5 convertase) (Glycine-rich beta glycoprotein) (GBG) (PBF2) (Properdin factor B) [Cleaved into: Complement factor B Ba fragment; Complement factor B Bb fragment]	CFB BF BFD
P04083	ANXA1_HUMAN	reviewed	Annexin A1 (Annexin I) (Annexin-1) (Calpactin II) (Calpactin-2) (Chromobindin-9) (Lipocortin I) (Phospholipase A2 inhibitory protein) (p35)	ANXA1 ANX1 LPC1
P02786	TFR1_HUMAN	reviewed	Transferrin receptor protein 1 (TR) (TfR) (TfR1) (Trfr) (T9) (p90) (CD antigen CD71) [Cleaved into: Transferrin receptor protein 1, serum form (sTfR)]	TFRC
P31146	COR1A_HUMAN	reviewed	Coronin-1A (Coronin-like protein A) (Clipin-A) (Coronin-like protein p57) (Tryptophan aspartate-containing coat protein) (TACO)	CORO1A CORO1
Q9H4M9	EHD1_HUMAN	reviewed	EH domain-containing protein 1 (PAST homolog 1) (hPAST1) (Testilin)	EHD1 PAST PAST1 CDABP0131
P0C0L4	CO4A_HUMAN	reviewed	Complement C4-A (Acidic complement C4) (C3 and PZP-like alpha-2-macroglobulin domain-containing protein 2) [Cleaved into: Complement C4 beta chain; Complement C4-A alpha chain; C4a anaphylatoxin; C4b-A; C4d-A; Complement C4 gamma chain]	C4A CO4 CPAMD2
O00299	CLIC1_HUMAN	reviewed	Chloride intracellular channel protein 1 (Chloride channel ABP) (Nuclear chloride ion channel 27) (NCC27) (Regulatory nuclear chloride ion channel protein) (hRNCC)	CLIC1 G6 NCC27
Q16555	DPYL2_HUMAN	reviewed	Dihydropyrimidinase-related protein 2 (DRP-2) (Collapsin response mediator protein 2) (CRMP-2) (N2A3) (Unc-33-like phosphoprotein 2) (ULIP-2)	DPYSL2 CRMP2 ULIP2
P16615	AT2A2_HUMAN	reviewed	Sarcoplasmic/endoplasmic reticulum calcium ATPase 2 (SERCA2) (SR Ca(2+)-ATPase 2) (EC 7.2.2.10) (Calcium pump 2) (Calcium-transporting ATPase sarcoplasmic reticulum type, slow twitch skeletal muscle isoform) (Endoplasmic reticulum class 1/2 Ca(2+) ATPase)	ATP2A2 ATP2B
Q01518	CAP1_HUMAN	reviewed	Adenylyl cyclase-associated protein 1 (CAP 1)	CAP1 CAP
P30153	2AAA_HUMAN	reviewed	Serine/threonine-protein phosphatase 2A 65 kDa regulatory subunit A alpha isoform (Medium tumor antigen-associated 61 kDa protein) (PP2A subunit A isoform PR65-alpha) (PP2A subunit A isoform R1-alpha)	PPP2R1A
Q9UPN3	MACF1_HUMAN	reviewed	Microtubule-actin cross-linking factor 1, isoforms 1/2/3/5 (620 kDa actin-binding protein) (ABP620) (Actin cross-linking family protein 7) (Macrophin-1) (Trabeculin-alpha)	MACF1 ABP620 ACF7 KIAA0465 KIAA1251
P51149	RAB7A_HUMAN	reviewed	Ras-related protein Rab-7a	RAB7A RAB7
Q8IVF2	AHNK2_HUMAN	reviewed	Protein AHNAK2	AHNAK2 C14orf78 KIAA2019
P08237	PFKAM_HUMAN	reviewed	ATP-dependent 6-phosphofructokinase, muscle type (ATP-PFK) (PFK-M) (EC 2.7.1.11) (6-phosphofructokinase type A) (Phosphofructo-1-kinase isozyme A) (PFK-A) (Phosphohexokinase)	PFKM PFKX
P0C0L5	CO4B_HUMAN	reviewed	Complement C4-B (Basic complement C4) (C3 and PZP-like alpha-2-macroglobulin domain-containing protein 3) [Cleaved into: Complement C4 beta chain; Complement C4-B alpha chain; C4a anaphylatoxin; C4b-B; C4d-B; Complement C4 gamma chain]	C4B CO4 CPAMD3; C4B_2
P21810	PGS1_HUMAN	reviewed	Biglycan (Bone/cartilage proteoglycan I) (PG-S1)	BGN SLRR1A
P11413	G6PD_HUMAN	reviewed	Glucose-6-phosphate 1-dehydrogenase (G6PD) (EC 1.1.1.49)	G6PD
P33241	LSP1_HUMAN	reviewed	Lymphocyte-specific protein 1 (47 kDa actin-binding protein) (52 kDa phosphoprotein) (pp52) (Lymphocyte-specific antigen WP34)	LSP1 WP34
P01834	IGKC_HUMAN	reviewed	Immunoglobulin kappa constant (Ig kappa chain C region) (Ig kappa chain C region AG) (Ig kappa chain C region CUM) (Ig kappa chain C region EU) (Ig kappa chain C region OU) (Ig kappa chain C region ROY) (Ig kappa chain C region TI)	IGKC
P01024	CO3_HUMAN	reviewed	Complement C3 (C3 and PZP-like alpha-2-macroglobulin domain-containing protein 1) [Cleaved into: Complement C3 beta chain; C3-beta-c (C3bc); Complement C3 alpha chain; C3a anaphylatoxin; Acylation stimulating protein (ASP) (C3adesArg); Complement C3b alpha' chain; Complement C3c alpha' chain fragment 1; Complement C3dg fragment; Complement C3g fragment; Complement C3d fragment; Complement C3f fra…	C3 CPAMD1
P27824	CALX_HUMAN	reviewed	Calnexin (IP90) (Major histocompatibility complex class I antigen-binding protein p88) (p90)	CANX
P62879	GBB2_HUMAN	reviewed	Guanine nucleotide-binding protein G(I)/G(S)/G(T) subunit beta-2 (G protein subunit beta-2) (Transducin beta chain 2)	GNB2
Q13418	ILK_HUMAN	reviewed	Integrin-linked protein kinase (EC 2.7.11.1) (59 kDa serine/threonine-protein kinase) (ILK-1) (ILK-2) (p59ILK)	ILK ILK1 ILK2
Q9UJU6	DBNL_HUMAN	reviewed	Drebrin-like protein (Cervical SH3P7) (Cervical mucin-associated protein) (Drebrin-F) (HPK1-interacting protein of 55 kDa) (HIP-55) (SH3 domain-containing protein 7)	DBNL CMAP SH3P7 PP5423
Q9NZN4	EHD2_HUMAN	reviewed	EH domain-containing protein 2 (PAST homolog 2)	EHD2 PAST2
P13645	K1C10_HUMAN	reviewed	Keratin, type I cytoskeletal 10 (Cytokeratin-10) (CK-10) (Keratin-10) (K10)	KRT10 KPP
Q9Y490	TLN1_HUMAN	reviewed	Talin-1	TLN1 KIAA1027 TLN
Q99623	PHB2_HUMAN	reviewed	Prohibitin-2 (B-cell receptor-associated protein BAP37) (D-prohibitin) (Repressor of estrogen receptor activity)	PHB2 BAP REA
Q16658	FSCN1_HUMAN	reviewed	Fascin (55 kDa actin-bundling protein) (Singed-like protein) (p55)	FSCN1 FAN1 HSN SNL
P98160	PGBM_HUMAN	reviewed	Basement membrane-specific heparan sulfate proteoglycan core protein (HSPG) (Perlecan) (PLC) [Cleaved into: Endorepellin; LG3 peptide]	HSPG2
P35222	CTNB1_HUMAN	reviewed	Catenin beta-1 (Beta-catenin)	CTNNB1 CTNNB OK/SW-cl.35 PRO2286
P0DMV9	HS71B_HUMAN	reviewed	Heat shock 70 kDa protein 1B (Heat shock 70 kDa protein 2) (HSP70-2) (HSP70.2)	HSPA1B HSP72
Q04917	1433F_HUMAN	reviewed	14-3-3 protein eta (Protein AS1)	YWHAH YWHA1
P30838	AL3A1_HUMAN	reviewed	Aldehyde dehydrogenase, dimeric NADP-preferring (EC 1.2.1.5) (ALDHIII) (Aldehyde dehydrogenase 3) (Aldehyde dehydrogenase family 3 member A1)	ALDH3A1 ALDH3
Q96CX2	KCD12_HUMAN	reviewed	BTB/POZ domain-containing protein KCTD12 (Pfetin) (Predominantly fetal expressed T1 domain)	KCTD12 C13orf2 KIAA1778 PFET1
P08670	VIME_HUMAN	reviewed	Vimentin	VIM
P01857	IGHG1_HUMAN	reviewed	Immunoglobulin heavy constant gamma 1 (Ig gamma-1 chain C region) (Ig gamma-1 chain C region EU) (Ig gamma-1 chain C region KOL) (Ig gamma-1 chain C region NIE)	IGHG1
P01903	DRA_HUMAN	reviewed	HLA class II histocompatibility antigen, DR alpha chain (MHC class II antigen DRA)	HLA-DRA HLA-DRA1
P27816	MAP4_HUMAN	reviewed	Microtubule-associated protein 4 (MAP-4)	MAP4
Q15746	MYLK_HUMAN	reviewed	Myosin light chain kinase, smooth muscle (MLCK) (smMLCK) (EC 2.7.11.18) (Kinase-related protein) (KRP) (Telokin) [Cleaved into: Myosin light chain kinase, smooth muscle, deglutamylated form]	MYLK MLCK MLCK1 MYLK1
P53396	ACLY_HUMAN	reviewed	ATP-citrate synthase (EC 2.3.3.8) (ATP-citrate (pro-S-)-lyase) (ACL) (Citrate cleavage enzyme)	ACLY
P09525	ANXA4_HUMAN	reviewed	Annexin A4 (35-beta calcimedin) (Annexin IV) (Annexin-4) (Carbohydrate-binding protein p33/p41) (Chromobindin-4) (Endonexin I) (Lipocortin IV) (P32.5) (PP4-X) (Placental anticoagulant protein II) (PAP-II) (Protein II)	ANXA4 ANX4
P35232	PHB_HUMAN	reviewed	Prohibitin	PHB PHB1
P08195	4F2_HUMAN	reviewed	4F2 cell-surface antigen heavy chain (4F2hc) (4F2 heavy chain antigen) (Lymphocyte activation antigen 4F2 large subunit) (Solute carrier family 3 member 2) (CD antigen CD98)	SLC3A2 MDU1
Q6NZI2	CAVN1_HUMAN	reviewed	Caveolae-associated protein 1 (Cavin-1) (Polymerase I and transcript release factor)	CAVIN1 PTRF FKSG13
P20591	MX1_HUMAN	reviewed	Interferon-induced GTP-binding protein Mx1 (Interferon-induced protein p78) (IFI-78K) (Interferon-regulated resistance GTP-binding protein MxA) (Myxoma resistance protein 1) (Myxovirus resistance protein 1) [Cleaved into: Interferon-induced GTP-binding protein Mx1, N-terminally processed]	MX1
P63010	AP2B1_HUMAN	reviewed	AP-2 complex subunit beta (AP105B) (Adaptor protein complex AP-2 subunit beta) (Adaptor-related protein complex 2 subunit beta) (Beta-2-adaptin) (Beta-adaptin) (Clathrin assembly protein complex 2 beta large chain) (Plasma membrane adaptor HA2/AP2 adaptin beta subunit)	AP2B1 ADTB2 CLAPB1
Q15124	PGM5_HUMAN	reviewed	Phosphoglucomutase-like protein 5 (Aciculin) (Phosphoglucomutase-related protein) (PGM-RP)	PGM5 PGMRP
Q9NZM1	MYOF_HUMAN	reviewed	Myoferlin (Fer-1-like protein 3)	MYOF FER1L3 KIAA1207
P12111	CO6A3_HUMAN	reviewed	Collagen alpha-3(VI) chain	COL6A3
P04004	VTNC_HUMAN	reviewed	Vitronectin (VN) (S-protein) (Serum-spreading factor) (V75) [Cleaved into: Vitronectin V65 subunit; Vitronectin V10 subunit; Somatomedin-B]	VTN
P63244	RACK1_HUMAN	reviewed	Receptor of activated protein C kinase 1 (Cell proliferation-inducing gene 21 protein) (Guanine nucleotide-binding protein subunit beta-2-like 1) (Guanine nucleotide-binding protein subunit beta-like protein 12.3) (Human lung cancer oncogene 7 protein) (HLC-7) (Receptor for activated C kinase) (Small ribosomal subunit protein RACK1) [Cleaved into: Receptor of activated protein C kinase 1, N-termi…	RACK1 GNB2L1 HLC7 PIG21
Q00610	CLH1_HUMAN	reviewed	Clathrin heavy chain 1 (Clathrin heavy chain on chromosome 17) (CLH-17)	CLTC CLH17 CLTCL2 KIAA0034
P07476	INVO_HUMAN	reviewed	Involucrin	IVL
P0DOY2	IGLC2_HUMAN	reviewed	Immunoglobulin lambda constant 2 (Ig lambda chain C region Kern) (Ig lambda chain C region NIG-64) (Ig lambda chain C region SH) (Ig lambda chain C region X) (Ig lambda-2 chain C region)	IGLC2
P01889	HLAB_HUMAN	reviewed	HLA class I histocompatibility antigen, B alpha chain (Human leukocyte antigen B) (HLA-B)	HLA-B HLAB
O00159	MYO1C_HUMAN	reviewed	Unconventional myosin-Ic (Myosin I beta) (MMI-beta) (MMIb)	MYO1C
P58107	EPIPL_HUMAN	reviewed	Epiplakin (450 kDa epidermal antigen)	EPPK1 EPIPL
Q15149	PLEC_HUMAN	reviewed	Plectin (PCN) (PLTN) (Hemidesmosomal protein 1) (HD1) (Plectin-1)	PLEC PLEC1
P05023	AT1A1_HUMAN	reviewed	Sodium/potassium-transporting ATPase subunit alpha-1 (Na(+)/K(+) ATPase alpha-1 subunit) (EC 7.2.2.13) (Sodium pump subunit alpha-1)	ATP1A1
P62140	PP1B_HUMAN	reviewed	Serine/threonine-protein phosphatase PP1-beta catalytic subunit (PP-1B) (PPP1CD) (EC 3.1.3.16) (EC 3.1.3.53)	PPP1CB
P04632	CPNS1_HUMAN	reviewed	Calpain small subunit 1 (CSS1) (Calcium-activated neutral proteinase small subunit) (CANP small subunit) (Calcium-dependent protease small subunit) (CDPS) (Calcium-dependent protease small subunit 1) (Calpain regulatory subunit)	CAPNS1 CAPN4 CAPNS
O00429	DNM1L_HUMAN	reviewed	Dynamin-1-like protein (EC 3.6.5.5) (Dnm1p/Vps1p-like protein) (DVLP) (Dynamin family member proline-rich carboxyl-terminal domain less) (Dymple) (Dynamin-like protein) (Dynamin-like protein 4) (Dynamin-like protein IV) (HdynIV) (Dynamin-related protein 1)	DNM1L DLP1 DRP1
P38606	VATA_HUMAN	reviewed	V-type proton ATPase catalytic subunit A (V-ATPase subunit A) (EC 7.1.2.2) (V-ATPase 69 kDa subunit) (Vacuolar ATPase isoform VA68) (Vacuolar proton pump subunit alpha)	ATP6V1A ATP6A1 ATP6V1A1 VPP2
P25705	ATPA_HUMAN	reviewed	ATP synthase subunit alpha, mitochondrial (ATP synthase F1 subunit alpha)	ATP5F1A ATP5A ATP5A1 ATP5AL2 ATPM
P30043	BLVRB_HUMAN	reviewed	Flavin reductase (NADPH) (FR) (EC 1.5.1.30) (Biliverdin reductase B) (BVR-B) (EC 1.3.1.24) (Biliverdin-IX beta-reductase) (Green heme-binding protein) (GHBP) (NADPH-dependent diaphorase) (NADPH-flavin reductase) (FLR)	BLVRB FLR
P23528	COF1_HUMAN	reviewed	Cofilin-1 (18 kDa phosphoprotein) (p18) (Cofilin, non-muscle isoform)	CFL1 CFL
O75369	FLNB_HUMAN	reviewed	Filamin-B (FLN-B) (ABP-278) (ABP-280 homolog) (Actin-binding-like protein) (Beta-filamin) (Filamin homolog 1) (Fh1) (Filamin-3) (Thyroid autoantigen) (Truncated actin-binding protein) (Truncated ABP)	FLNB FLN1L FLN3 TABP TAP
Q9UHG3	PCYOX_HUMAN	reviewed	Prenylcysteine oxidase 1 (EC 1.8.3.5) (Prenylcysteine lyase)	PCYOX1 KIAA0908 PCL1 UNQ597/PRO1183
Q02978	M2OM_HUMAN	reviewed	Mitochondrial 2-oxoglutarate/malate carrier protein (OGCP) (Solute carrier family 25 member 11)	SLC25A11 SLC20A4
P06733	ENOA_HUMAN	reviewed	Alpha-enolase (EC 4.2.1.11) (2-phospho-D-glycerate hydro-lyase) (C-myc promoter-binding protein) (Enolase 1) (MBP-1) (MPB-1) (Non-neural enolase) (NNE) (Phosphopyruvate hydratase) (Plasminogen-binding protein)	ENO1 ENO1L1 MBPB1 MPB1
O75083	WDR1_HUMAN	reviewed	WD repeat-containing protein 1 (Actin-interacting protein 1) (AIP1) (NORI-1)	WDR1
P11021	BIP_HUMAN	reviewed	Endoplasmic reticulum chaperone BiP (EC 3.6.4.10) (78 kDa glucose-regulated protein) (GRP-78) (Binding-immunoglobulin protein) (BiP) (Heat shock protein 70 family protein 5) (HSP70 family protein 5) (Heat shock protein family A member 5) (Immunoglobulin heavy chain-binding protein)	HSPA5 GRP78
P17661	DESM_HUMAN	reviewed	Desmin	DES
Q96AC1	FERM2_HUMAN	reviewed	Fermitin family homolog 2 (Kindlin-2) (Mitogen-inducible gene 2 protein) (MIG-2) (Pleckstrin homology domain-containing family C member 1) (PH domain-containing family C member 1)	FERMT2 KIND2 MIG2 PLEKHC1
Q05682	CALD1_HUMAN	reviewed	Caldesmon (CDM)	CALD1 CAD CDM
P07384	CAN1_HUMAN	reviewed	Calpain-1 catalytic subunit (EC 3.4.22.52) (Calcium-activated neutral proteinase 1) (CANP 1) (Calpain mu-type) (Calpain-1 large subunit) (Cell proliferation-inducing gene 30 protein) (Micromolar-calpain) (muCANP)	CAPN1 CANPL1 PIG30
P46821	MAP1B_HUMAN	reviewed	Microtubule-associated protein 1B (MAP-1B) [Cleaved into: MAP1B heavy chain; MAP1 light chain LC1]	MAP1B
P06396	GELS_HUMAN	reviewed	Gelsolin (AGEL) (Actin-depolymerizing factor) (ADF) (Brevin)	GSN
P02787	TRFE_HUMAN	reviewed	Serotransferrin (Transferrin) (Beta-1 metal-binding globulin) (Siderophilin)	TF PRO1400
P21333	FLNA_HUMAN	reviewed	Filamin-A (FLN-A) (Actin-binding protein 280) (ABP-280) (Alpha-filamin) (Endothelial actin-binding protein) (Filamin-1) (Non-muscle filamin)	FLNA FLN FLN1
Q00341	VIGLN_HUMAN	reviewed	Vigilin (High density lipoprotein-binding protein) (HDL-binding protein)	HDLBP HBP VGL
P06702	S10A9_HUMAN	reviewed	Protein S100-A9 (Calgranulin-B) (Calprotectin L1H subunit) (Leukocyte L1 complex heavy chain) (Migration inhibitory factor-related protein 14) (MRP-14) (p14) (S100 calcium-binding protein A9)	S100A9 CAGB CFAG MRP14
P54652	HSP72_HUMAN	reviewed	Heat shock-related 70 kDa protein 2 (Heat shock 70 kDa protein 2)	HSPA2
P07355	ANXA2_HUMAN	reviewed	Annexin A2 (Annexin II) (Annexin-2) (Calpactin I heavy chain) (Calpactin-1 heavy chain) (Chromobindin-8) (Lipocortin II) (Placental anticoagulant protein IV) (PAP-IV) (Protein I) (p36)	ANXA2 ANX2 ANX2L4 CAL1H LPC2D
P10809	CH60_HUMAN	reviewed	60 kDa heat shock protein, mitochondrial (EC 5.6.1.7) (60 kDa chaperonin) (Chaperonin 60) (CPN60) (Heat shock protein 60) (HSP-60) (Hsp60) (HuCHA60) (Mitochondrial matrix protein P1) (P60 lymphocyte protein)	HSPD1 HSP60
P43121	MUC18_HUMAN	reviewed	Cell surface glycoprotein MUC18 (Cell surface glycoprotein P1H12) (Melanoma cell adhesion molecule) (Melanoma-associated antigen A32) (Melanoma-associated antigen MUC18) (S-endo 1 endothelial-associated antigen) (CD antigen CD146)	MCAM MUC18
P50148	GNAQ_HUMAN	reviewed	Guanine nucleotide-binding protein G(q) subunit alpha (Guanine nucleotide-binding protein alpha-q)	GNAQ GAQ
Q15019	SEPT2_HUMAN	reviewed	Septin-2 (Neural precursor cell expressed developmentally down-regulated protein 5) (NEDD-5)	SEPTIN2 DIFF6 KIAA0158 NEDD5 SEPT2
Q13835	PKP1_HUMAN	reviewed	Plakophilin-1 (Band 6 protein) (B6P)	PKP1
Q92597	NDRG1_HUMAN	reviewed	Protein NDRG1 (Differentiation-related gene 1 protein) (DRG-1) (N-myc downstream-regulated gene 1 protein) (Nickel-specific induction protein Cap43) (Reducing agents and tunicamycin-responsive protein) (RTP) (Rit42)	NDRG1 CAP43 DRG1 RTP
P18206	VINC_HUMAN	reviewed	Vinculin (Metavinculin) (MV)	VCL
P21281	VATB2_HUMAN	reviewed	V-type proton ATPase subunit B, brain isoform (V-ATPase subunit B 2) (Endomembrane proton pump 58 kDa subunit) (HO57) (Vacuolar proton pump subunit B 2)	ATP6V1B2 ATP6B2 VPP3
P08727	K1C19_HUMAN	reviewed	Keratin, type I cytoskeletal 19 (Cytokeratin-19) (CK-19) (Keratin-19) (K19)	KRT19
P35579	MYH9_HUMAN	reviewed	Myosin-9 (Cellular myosin heavy chain, type A) (Myosin heavy chain 9) (Myosin heavy chain, non-muscle IIa) (Non-muscle myosin heavy chain A) (NMMHC-A) (Non-muscle myosin heavy chain IIa) (NMMHC II-a) (NMMHC-IIA)	MYH9
Q9Y446	PKP3_HUMAN	reviewed	Plakophilin-3	PKP3
P07237	PDIA1_HUMAN	reviewed	Protein disulfide-isomerase (PDI) (EC 5.3.4.1) (Cellular thyroid hormone-binding protein) (Prolyl 4-hydroxylase subunit beta) (p55)	P4HB ERBA2L PDI PDIA1 PO4DB
P08865	RSSA_HUMAN	reviewed	40S ribosomal protein SA (37 kDa laminin receptor precursor) (37LRP) (37/67 kDa laminin receptor) (LRP/LR) (67 kDa laminin receptor) (67LR) (Colon carcinoma laminin-binding protein) (Laminin receptor 1) (LamR) (Laminin-binding protein precursor p40) (LBP/p40) (Multidrug resistance-associated protein MGr1-Ag) (NEM/1CHD4) (Small ribosomal subunit protein uS2)	RPSA LAMBR LAMR1
P35221	CTNA1_HUMAN	reviewed	Catenin alpha-1 (Alpha E-catenin) (Cadherin-associated protein) (Renal carcinoma antigen NY-REN-13)	CTNNA1
Q14624	ITIH4_HUMAN	reviewed	Inter-alpha-trypsin inhibitor heavy chain H4 (ITI heavy chain H4) (ITI-HC4) (Inter-alpha-inhibitor heavy chain 4) (Inter-alpha-trypsin inhibitor family heavy chain-related protein) (IHRP) (Plasma kallikrein sensitive glycoprotein 120) (Gp120) (PK-120) [Cleaved into: 70 kDa inter-alpha-trypsin inhibitor heavy chain H4; 35 kDa inter-alpha-trypsin inhibitor heavy chain H4]	ITIH4 IHRP ITIHL1 PK120 PRO1851
P13796	PLSL_HUMAN	reviewed	Plastin-2 (L-plastin) (LC64P) (Lymphocyte cytosolic protein 1) (LCP-1)	LCP1 PLS2
Q9Y3Z3	SAMH1_HUMAN	reviewed	Deoxynucleoside triphosphate triphosphohydrolase SAMHD1 (dNTPase) (EC 3.1.5.-) (Dendritic cell-derived IFNG-induced protein) (DCIP) (Monocyte protein 5) (MOP-5) (SAM domain and HD domain-containing protein 1) (hSAMHD1)	SAMHD1 MOP5
Q9NQC3	RTN4_HUMAN	reviewed	Reticulon-4 (Foocen) (Neurite outgrowth inhibitor) (Nogo protein) (Neuroendocrine-specific protein) (NSP) (Neuroendocrine-specific protein C homolog) (RTN-x) (Reticulon-5)	RTN4 KIAA0886 NOGO My043 SP1507
P02679	FIBG_HUMAN	reviewed	Fibrinogen gamma chain	FGG PRO2061
P05556	ITB1_HUMAN	reviewed	Integrin beta-1 (Fibronectin receptor subunit beta) (Glycoprotein IIa) (GPIIA) (VLA-4 subunit beta) (CD antigen CD29)	ITGB1 FNRB MDF2 MSK12
O15144	ARPC2_HUMAN	reviewed	Actin-related protein 2/3 complex subunit 2 (Arp2/3 complex 34 kDa subunit) (p34-ARC)	ARPC2 ARC34 PRO2446
Q16647	PTGIS_HUMAN	reviewed	Prostacyclin synthase (EC 5.3.99.4) (Hydroperoxy icosatetraenoate dehydratase) (EC 4.2.1.152) (Prostaglandin I2 synthase)	PTGIS CYP8 CYP8A1
P12814	ACTN1_HUMAN	reviewed	Alpha-actinin-1 (Alpha-actinin cytoskeletal isoform) (F-actin cross-linking protein) (Non-muscle alpha-actinin-1)	ACTN1
O00571	DDX3X_HUMAN	reviewed	ATP-dependent RNA helicase DDX3X (EC 3.6.4.13) (CAP-Rf) (DEAD box protein 3, X-chromosomal) (DEAD box, X isoform) (DBX) (Helicase-like protein 2) (HLP2)	DDX3X DBX DDX3
P62136	PP1A_HUMAN	reviewed	Serine/threonine-protein phosphatase PP1-alpha catalytic subunit (PP-1A) (EC 3.1.3.16)	PPP1CA PPP1A
Q99497	PARK7_HUMAN	reviewed	Parkinson disease protein 7 (Maillard deglycase) (Oncogene DJ1) (Parkinsonism-associated deglycase) (Protein DJ-1) (DJ-1) (Protein/nucleic acid deglycase DJ-1) (EC 3.1.2.-) (EC 3.5.1.-) (EC 3.5.1.124)	PARK7
Q99714	HCD2_HUMAN	reviewed	3-hydroxyacyl-CoA dehydrogenase type-2 (EC 1.1.1.35) (17-beta-estradiol 17-dehydrogenase) (EC 1.1.1.62) (2-methyl-3-hydroxybutyryl-CoA dehydrogenase) (MHBD) (3-alpha-(17-beta)-hydroxysteroid dehydrogenase (NAD(+))) (EC 1.1.1.239) (3-hydroxy-2-methylbutyryl-CoA dehydrogenase) (EC 1.1.1.178) (3-hydroxyacyl-CoA dehydrogenase type II) (3alpha(or 20beta)-hydroxysteroid dehydrogenase) (EC 1.1.1.53) (7-…	HSD17B10 ERAB HADH2 MRPP2 SCHAD SDR5C1 XH98G2
P27797	CALR_HUMAN	reviewed	Calreticulin (CRP55) (Calregulin) (Endoplasmic reticulum resident protein 60) (ERp60) (HACBP) (grp60)	CALR CRTC
P01861	IGHG4_HUMAN	reviewed	Immunoglobulin heavy constant gamma 4 (Ig gamma-4 chain C region)	IGHG4
P13861	KAP2_HUMAN	reviewed	cAMP-dependent protein kinase type II-alpha regulatory subunit	PRKAR2A PKR2 PRKAR2
Q8WUM4	PDC6I_HUMAN	reviewed	Programmed cell death 6-interacting protein (PDCD6-interacting protein) (ALG-2-interacting protein 1) (ALG-2-interacting protein X) (Hp95)	PDCD6IP AIP1 ALIX KIAA1375
O95782	AP2A1_HUMAN	reviewed	AP-2 complex subunit alpha-1 (100 kDa coated vesicle protein A) (Adaptor protein complex AP-2 subunit alpha-1) (Adaptor-related protein complex 2 subunit alpha-1) (Alpha-adaptin A) (Alpha1-adaptin) (Clathrin assembly protein complex 2 alpha-A large chain) (Plasma membrane adaptor HA2/AP2 adaptin alpha A subunit)	AP2A1 ADTAA CLAPA1
P04439	HLAA_HUMAN	reviewed	HLA class I histocompatibility antigen, A alpha chain (Human leukocyte antigen A) (HLA-A)	HLA-A HLAA
P04406	G3P_HUMAN	reviewed	Glyceraldehyde-3-phosphate dehydrogenase (GAPDH) (EC 1.2.1.12) (Peptidyl-cysteine S-nitrosylase GAPDH) (EC 2.6.99.-)	GAPDH GAPD CDABP0047 OK/SW-cl.12
Q15582	BGH3_HUMAN	reviewed	Transforming growth factor-beta-induced protein ig-h3 (Beta ig-h3) (Kerato-epithelin) (RGD-containing collagen-associated protein) (RGD-CAP)	TGFBI BIGH3
P02730	B3AT_HUMAN	reviewed	Band 3 anion transport protein (Anion exchange protein 1) (AE 1) (Anion exchanger 1) (Solute carrier family 4 member 1) (CD antigen CD233)	SLC4A1 AE1 DI EPB3
Q9BX66	SRBS1_HUMAN	reviewed	Sorbin and SH3 domain-containing protein 1 (Ponsin) (SH3 domain protein 5) (SH3P12) (c-Cbl-associated protein) (CAP)	SORBS1 KIAA0894 KIAA1296 SH3D5
Q15084	PDIA6_HUMAN	reviewed	Protein disulfide-isomerase A6 (EC 5.3.4.1) (Endoplasmic reticulum protein 5) (ER protein 5) (ERp5) (Protein disulfide isomerase P5) (Thioredoxin domain-containing protein 7)	PDIA6 ERP5 P5 TXNDC7
P27105	STOM_HUMAN	reviewed	Stomatin (Erythrocyte band 7 integral membrane protein) (Erythrocyte membrane protein band 7.2) (Protein 7.2b)	STOM BND7 EPB72
P09493	TPM1_HUMAN	reviewed	Tropomyosin alpha-1 chain (Alpha-tropomyosin) (Tropomyosin-1)	TPM1 C15orf13 TMSA
P04792	HSPB1_HUMAN	reviewed	Heat shock protein beta-1 (HspB1) (28 kDa heat shock protein) (Estrogen-regulated 24 kDa protein) (Heat shock 27 kDa protein) (HSP 27) (Stress-responsive protein 27) (SRP27)	HSPB1 HSP27 HSP28
P43490	NAMPT_HUMAN	reviewed	Nicotinamide phosphoribosyltransferase (NAmPRTase) (Nampt) (EC 2.4.2.12) (Pre-B-cell colony-enhancing factor 1) (Pre-B cell-enhancing factor) (Visfatin)	NAMPT PBEF PBEF1
P12110	CO6A2_HUMAN	reviewed	Collagen alpha-2(VI) chain	COL6A2
P14923	PLAK_HUMAN	reviewed	Junction plakoglobin (Catenin gamma) (Desmoplakin III) (Desmoplakin-3)	JUP CTNNG DP3
P15924	DESP_HUMAN	reviewed	Desmoplakin (DP) (250/210 kDa paraneoplastic pemphigus antigen)	DSP
O15061	SYNEM_HUMAN	reviewed	Synemin (Desmuslin)	SYNM DMN KIAA0353 SYN
P14543	NID1_HUMAN	reviewed	Nidogen-1 (NID-1) (Entactin)	NID1 NID
P61204	ARF3_HUMAN	reviewed	ADP-ribosylation factor 3	ARF3
P15531	NDKA_HUMAN	reviewed	Nucleoside diphosphate kinase A (NDK A) (NDP kinase A) (EC 2.7.4.6) (Granzyme A-activated DNase) (GAAD) (Metastasis inhibition factor nm23) (NM23-H1) (Tumor metastatic process-associated protein)	NME1 NDPKA NM23
P49368	TCPG_HUMAN	reviewed	T-complex protein 1 subunit gamma (TCP-1-gamma) (CCT-gamma) (hTRiC5)	CCT3 CCTG TRIC5
P07814	SYEP_HUMAN	reviewed	Bifunctional glutamate/proline--tRNA ligase (Bifunctional aminoacyl-tRNA synthetase) (Cell proliferation-inducing gene 32 protein) (Glutamatyl-prolyl-tRNA synthetase) [Includes: Glutamate--tRNA ligase (EC 6.1.1.17) (Glutamyl-tRNA synthetase) (GluRS); Proline--tRNA ligase (EC 6.1.1.15) (Prolyl-tRNA synthetase)]	EPRS1 EPRS GLNS PARS QARS QPRS PIG32
P07900	HS90A_HUMAN	reviewed	Heat shock protein HSP 90-alpha (Heat shock 86 kDa) (HSP 86) (HSP86) (Lipopolysaccharide-associated protein 2) (LAP-2) (LPS-associated protein 2) (Renal carcinoma antigen NY-REN-38)	HSP90AA1 HSP90A HSPC1 HSPCA
P04114	APOB_HUMAN	reviewed	Apolipoprotein B-100 (Apo B-100) [Cleaved into: Apolipoprotein B-48 (Apo B-48)]	APOB
Q16853	AOC3_HUMAN	reviewed	Membrane primary amine oxidase (EC 1.4.3.21) (Copper amine oxidase) (HPAO) (Semicarbazide-sensitive amine oxidase) (SSAO) (Vascular adhesion protein 1) (VAP-1)	AOC3 VAP1
P11166	GTR1_HUMAN	reviewed	Solute carrier family 2, facilitated glucose transporter member 1 (Glucose transporter type 1, erythrocyte/brain) (GLUT-1) (HepG2 glucose transporter)	SLC2A1 GLUT1
Q9Y6C2	EMIL1_HUMAN	reviewed	EMILIN-1 (Elastin microfibril interface-located protein 1) (Elastin microfibril interfacer 1)	EMILIN1 EMI
P13010	XRCC5_HUMAN	reviewed	X-ray repair cross-complementing protein 5 (EC 3.6.4.-) (86 kDa subunit of Ku antigen) (ATP-dependent DNA helicase 2 subunit 2) (ATP-dependent DNA helicase II 80 kDa subunit) (CTC box-binding factor 85 kDa subunit) (CTC85) (CTCBF) (DNA repair protein XRCC5) (Ku80) (Ku86) (Lupus Ku autoantigen protein p86) (Nuclear factor IV) (Thyroid-lupus autoantigen) (TLAA) (X-ray repair complementing defective…	XRCC5 G22P2
P06576	ATPB_HUMAN	reviewed	ATP synthase subunit beta, mitochondrial (EC 7.1.2.2) (ATP synthase F1 subunit beta)	ATP5F1B ATP5B ATPMB ATPSB
P26038	MOES_HUMAN	reviewed	Moesin (Membrane-organizing extension spike protein)	MSN

## Sheet: Table S4. Target Score
Protein	Location in human tissues (membrane=0; intracellular=1)	Prognostic value (unfavourable prognosis=1; favourable prognosis=0; non-prognosis=0)	Expression in healthy tissues (No/Low expression=2-3; Moderate:1-2; High Expression=0-1)	Expression in the healthy esophagus (No expression=3; Low=2; Moderate:1; High=0)	Expression in Lymphoid Tissues (Absence=1; Presence=0)	Expression in gametes (Absence=1; Presence=0)	Expression in Head-and-neck tumours (No expression=0; Low=1; Moderate=2; High=3)	Score
SLC2A1	1	0	3	3	0	1	3	11
EPPK1	1	0	2	3	1	1	3	11
BGN	1	0	2	3	1	1	3	11
ACTN2	1	0	3	3	1	0	3	11
TPM1	1	0	3	3	1	0	3	11
DDX3X	1	0	3	3	1	1	1	10
ITGB1	0	0	3	3	1	0	3	10
HMGB1	1	0	3	3	1	1	1	10
PKP1	1	0	3	1	1	1	3	10
RTN4	0	1	3	3	1	0	2	10
MCAM MUC18	1	0	2	3	0	0	3	9
MAP1B	1	0	2	3	1	0	2	9
CALD1	1	0	2	3	0	0	3	9
ACLY	1	0	2	3	0	0	3	9
FGA	1	0	3	3	1	1	0	9
NUMA1	1	0	3	3	1	1	0	9
XRCC5	1	0	3	3	1	1	0	9
VTN	1	0	3	3	0	1	1	9
SAMHD1	1	0	3	3	1	1	0	9
AKR1A1	1	0	2	3	0	0	3	9
CALR	1	0	2	3	0	1	2	9
COL6A2	1	0	2	3	0	0	3	9
DMD	0	0	3	3	1	1	1	9
FSCN1	1	1	2	2	0	0	3	9
GSN	1	0	2	3	0	1	2	9
FASN	1	0	3	3	1	1	0	9
DES	1	0	3	3	1	1	0	9
HSPA2	1	0	3	2	1	0	2	9
PGM5	1	0	3	3	1	1	0	9
KRT1	0	0	3	1	1	1	3	9
AOC3	1	0	3	3	1	1	0	9
HLA-DRA	1	0	2	3	0	1	2	9
COL6A1	1	0	3	3	1	1	0	9
IVL	0	0	3	1	1	1	3	9
ENO2	1	0	3	3	1	1	0	9
SYNM	1	0	3	3	1	0	1	9
TGM2	1	0	3	3	1	1	0	9
AKAP12	1	0	3	3	1	0	1	9
PFKM	1	1	0	3	0	0	3	8
PALLD	0	0	2	3	1	1	1	8
SLC4A1	0	0	3	3	1	1	0	8
DPYSL2	1	0	2	3	0	0	2	8
KRT10	0	0	3	3	1	1	0	8
TF	1	0	3	3	1	0	0	8
COL6A3	1	0	3	3	0	1	0	8
MSN	0	0	2	3	0	0	3	8
ANXA5	0	1	2	3	0	0	2	8
CAT	1	0	3	3	0	1	0	8
PCYOX1	1	0	2	2	1	0	2	8
ESYT1	1	0	2	3	0	0	2	8
LCP1	1	0	3	3	0	1	0	8
LSP1	1	0	3	3	0	1	0	8
FLNC	0	0	3	3	1	1	0	8
VIM	0	0	1	3	0	0	3	7
EHD2	1	0	2	3	0	0	1	7
SORBS1	1	0	1	2	0	0	3	7
CORO1A	1	0	2	3	0	1	0	7
HSPG2	1	0	2	3	0	1	0	7
HSP90AA1	1	0	2	3	1	0	0	7
ATP1A1	0	0	1	2	1	0	3	7
AHNAK2	0	0	2	0	1	1	3	7
LPP	1	0	2	3	1	0	0	7
ENO1	1	0	1	1	1	0	3	7
PLS3	1	1	1	1	0	0	3	7
SLMAP	1	0	2	3	0	0	1	7
KRT5	0	0	2	0	1	1	3	7
GNA11	0	0	2	3	0	0	2	7
GNAQ	0	0	2	3	0	0	2	7
FLNA	1	0	2	1	0	0	3	7
HSPA5	1	0	1	2	0	0	3	7
MYLK	1	0	3	3	0	0	0	7
COPB1	1	1	1	1	0	0	3	7
DSG3	0	0	3	1	1	1	1	7
CFL1 CFL	0	0	2	2	0	0	3	7
HSPA8	1	0	2	3	0	0	1	7
MYH10	0	0	2	3	0	0	2	7
ANXA4	0	0	2	2	0	0	3	7
PDCD6IP	1	0	2	3	1	0	0	7
SLC25A4	1	0	1	1	0	0	3	6
GSTP1	1	0	1	1	0	0	3	6
PPP1CB	1	0	1	1	0	0	3	6
ADH1B	1	0	2	2	0	1	0	6
DSP	0	0	2	1	1	1	1	6
HSPD1	1	0	1	1	0	0	3	6
S100A9	0	0	2	0	0	1	3	6
YWHAH	1	0	1	3	0	0	1	6
EHD1	1	0	2	3	0	0	0	6
ALDH3A1	1	0	2	0	1	1	1	6
KRT8	0	0	1	3	0	0	2	6
GPI	1	0	1	1	0	0	3	6
ACTN1	0	1	0	2	0	0	3	6
FABP5	1	0	2	0	0	1	2	6
NME1	1	0	1	1	0	0	3	6
VCL	1	0	1	1	0	0	3	6
SEPTIN2	1	0	1	1	0	0	3	6
GAPDH	1	0	1	1	0	0	3	6
ATP2A2	1	0	2	2	1	0	0	6
KRT19	0	0	1	1	1	1	2	6
MYOF	0	0	1	1	0	1	3	6
CAVIN1	0	0	2	1	1	1	1	6
CAPN2	1	0	2	3	0	0	0	6
MAP4	1	0	1	1	0	0	3	6
P4HB	1	0	1	1	0	0	3	6
CKAP4	1	0	1	1	0	0	3	6
PKP3	1	0	2	0	0	0	3	6
FERMT2	1	0	1	1	0	0	3	6
PDIA6	1	0	1	1	0	0	3	6
ATP5F1B	1	0	1	1	0	0	3	6
ATP6V1A	1	0	1	1	0	0	3	6
HSP90AB1	1	0	1	1	0	0	3	6
PARK7	1	0	1	1	0	0	3	6
TLN1	1	0	1	1	0	0	3	6
ILK	1	0	2	3	0	0	0	6
PHB2	1	0	1	1	0	0	3	6
RRAS	1	0	1	1	0	0	3	6
AP2B1	1	0	2	1	0	0	2	6
HSD17B10	1	0	1	1	0	0	3	6
NID2	1	0	2	2	0	1	0	6
SERPINB6	1	0	1	1	0	0	3	6
CAPNS1	1	0	1	1	0	0	3	6
PTGIS	1	0	2	2	0	0	1	6
ATIC	1	0	1	1	0	0	3	6
HDLBP	1	0	2	2	0	0	1	6
DBNL	1	0	2	1	0	0	2	6
PPP1CA	1	0	2	1	0	0	2	6
MX1	1	0	0	1	0	0	3	5
MYH9	0	0	1	1	0	0	3	5
SLC3A2	0	0	2	1	0	0	2	5
CAP1	0	0	1	2	0	0	2	5
G6PD	1	0	1	1	0	0	2	5
CANX	1	0	0	1	0	0	3	5
SEPTIN7	1	0	1	1	0	0	2	5
HSP90B1	1	0	0	1	0	0	3	5
ITGA1	1	0	1	1	0	0	2	5
AP2A1	0	0	1	2	0	0	2	5
ATP6V1B2	1	0	1	2	0	1	0	5
RACK1	1	0	1	0	0	0	3	5
RDX	0	0	2	3	0	0	0	5
CLTC	0	0	1	1	0	0	3	5
IQGAP1	0	0	1	1	0	0	3	5
ANXA2	0	0	1	0	0	1	3	5
PHB	1	1	0	0	0	0	3	5
NSFL1C	1	0	1	0	0	0	3	5
SVIL	1	0	1	1	0	0	2	5
HLA-B	0	0	1	2	0	0	2	5
PLEC	0	0	1	1	0	0	3	5
ATP2B4	0	0	1	1	0	0	3	5
HSPB1	1	0	1	0	0	0	3	5
WDR1	0	0	1	1	0	0	3	5
MYO1C	0	0	1	1	0	0	3	5
FN1 FN	0	0	2	2	0	0	1	5
SLC25A11	1	0	1	2	0	0	1	5
NAMPT	1	0	2	2	0	0	0	5
DNM1L	0	0	1	1	0	0	3	5
FLNB	0	0	1	1	0	0	3	5
BLVRB	1	0	1	1	0	0	2	5
SPTBN1	0	0	1	2	0	0	2	5
KRT2	0	0	3	0	1	1	0	5
FLOT1	0	0	1	1	0	0	3	5
AHNAK	1	0	1	0	0	0	3	5
EZR	0	0	1	1	0	0	3	5
CCT3	1	0	1	2	0	0	1	5
CTNNA1	0	0	1	1	0	0	3	5
ANXA1	0	0	2	0	0	0	3	5
CLIC1	0	0	2	1	0	0	2	5
EEF1A1	1	0	0	0	0	0	3	4
RPSA	1	0	0	0	0	0	3	4
CAPN1	1	0	0	0	0	0	3	4
CORO1C	1	0	0	0	0	0	3	4
RAB7A	1	0	0	0	0	0	3	4
PRKAR2A	1	0	0	0	0	0	3	4
HSPA1B	1	0	1	0	0	0	2	4
ATP5F1A	1	0	0	0	0	0	3	4
STOM	1	0	1	0	0	0	2	4
PPP1R12A	0	0	1	2	0	0	1	4
JUP	0	0	1	0	0	0	3	4
CTNNB1	0	0	1	0	0	0	3	4
NDRG1	0	0	1	0	0	0	3	4
GNB2	0	0	1	2	0	0	0	3
ARPC2	0	0	0	0	0	0	3	3
MACF1	1	0	1	1	0	0	0	3
EEF2	0	0	0	0	0	0	3	3
GNAI2	1	0	1	NA	0	0	0	2
CP	NA	NA	NA	NA	NA	NA	NA	0
APOA1	NA	NA	NA	NA	NA	NA	NA	0
SLC25A3	NA	NA	NA	NA	NA	NA	NA	0
IGHG2	NA	NA	NA	NA	NA	NA	NA	0
IGHG3	NA	NA	NA	NA	NA	NA	NA	0
IGHG1	NA	NA	NA	NA	NA	NA	NA	0
IGLC2	NA	NA	NA	NA	NA	NA	NA	0
IGHA1	NA	NA	NA	NA	NA	NA	NA	0
RPS3	NA	NA	NA	NA	NA	NA	NA	0
IGHM	NA	NA	NA	NA	NA	NA	NA	0
IGHG4	NA	NA	NA	NA	NA	NA	NA	0
IGKC	NA	NA	NA	NA	NA	NA	NA	0
ARF3	NA	NA	NA	NA	NA	NA	NA	0
EPRS1	NA	NA	NA	NA	NA	NA	NA	0
PPP2R1A	NA	NA	NA	NA	NA	NA	NA	0
FGG	NA	NA	NA	NA	NA	NA	NA	0
C4A	NA	NA	NA	NA	NA	NA	NA	0
C4B	NA	NA	NA	NA	NA	NA	NA	0
TGFBI	NA	NA	NA	NA	NA	NA	NA	0
C3	NA	NA	NA	NA	NA	NA	NA	0
NID1 NID	NA	NA	NA	NA	NA	NA	NA	0
APOB	NA	NA	NA	NA	NA	NA	NA	0
EMILIN1	NA	NA	NA	NA	NA	NA	NA	0
FGB	NA	NA	NA	NA	NA	NA	NA	0
SERPINC1	NA	NA	NA	NA	NA	NA	NA	0
CFB	NA	NA	NA	NA	NA	NA	NA	0
KCTD12	NA	NA	NA	NA	NA	NA	NA	0
ITIH4	NA	NA	NA	NA	NA	NA	NA	0
HLA-A	NA	NA	NA	NA	NA	NA	NA	0
TGFBI	NA	NA	NA	NA	NA	NA	NA	0
Note	Proteins labelled red were not considered for analysis either due to incomplete or absent information in the database or high expression in the extracellular matrix or plasma but not specifically in tumour cells.
